# Supplementary material for: Detecting potential mechanism of vitamin D in treating rheumatoid arthritis based on network pharmacology and molecular docking
Source: Front Pharmacol. 2022 Nov 30;13:1047061. doi: 10.3389/fphar.2022.1047061 (PMC9749856; doi:10.3389/fphar.2022.1047061)
Supplement: Supplementary file 1 [file Table2.XLSX]

## Sheet: Sheet1
ABCA5	DRUG
ABCB1	DRUG
ABCB11	DRUG
ABCC1	DRUG
ABCC10	DRUG
ABCC11	DRUG
ABCC2	DRUG
ABCC3	DRUG
ABCC4	DRUG
ABCG2	DRUG
ACAT1	DRUG
ACE2	DRUG
ACHE	DRUG
AHR	DRUG
AKR1B1	DRUG
AKR1B10	DRUG
AKR1C1	DRUG
AKR1C2	DRUG
AKR1C4	DRUG
AKR1D1	DRUG
ALB	DRUG
ALOX5	DRUG
AMACR	DRUG
ANXA1	DRUG
AOX1	DRUG
ASIC1	DRUG
ATP4A	DRUG
BCHE	DRUG
BCL2	DRUG
CA2	DRUG
CA3	DRUG
CASP1	DRUG
CASP3	DRUG
CCNA2	DRUG
CCND1	DRUG
CD93	DRUG
CDH11	DRUG
CFTR	DRUG
CHUK	DRUG
CLCNKA	DRUG
CRH	DRUG
CXCR1	DRUG
CYP11B1	DRUG
CYP11B2	DRUG
CYP17A1	DRUG
CYP19A1	DRUG
CYP1A1	DRUG
CYP1A2	DRUG
CYP1B1	DRUG
CYP24A1	DRUG
CYP27B1	DRUG
CYP2A6	DRUG
CYP2B6	DRUG
CYP2C18	DRUG
CYP2C19	DRUG
CYP2C8	DRUG
CYP2C9	DRUG
CYP2D6	DRUG
CYP2E1	DRUG
CYP3A4	DRUG
CYP3A43	DRUG
CYP3A5	DRUG
CYP3A7	DRUG
CYP4A11	DRUG
DHFR	DRUG
DHODH	DRUG
EDNRA	DRUG
FAAH	DRUG
FABP2	DRUG
FCGR1A	DRUG
FCGR2A	DRUG
FCGR2B	DRUG
FCGR2C	DRUG
FCGR3A	DRUG
FCGR3B	DRUG
FKBP1A	DRUG
FOLR1	DRUG
FOLR2	DRUG
FPGS	DRUG
GGH	DRUG
GLRA1	DRUG
GMPS	DRUG
GP1BA	DRUG
GSTA1	DRUG
GSTA2	DRUG
GSTM1	DRUG
GSTM3	DRUG
GSTP1	DRUG
HEL-S-153w	DRUG
HMGB1	DRUG
HPRT1	DRUG
HRH2	DRUG
HSD11B1	DRUG
HSD11B2	DRUG
HSD3B1	DRUG
HSD3B2	DRUG
HSPA5	DRUG
IKBKB	DRUG
IMPDH1	DRUG
IMPDH2	DRUG
ITPA	DRUG
KCNQ2	DRUG
KCNQ3	DRUG
LTA	DRUG
MAPK3	DRUG
MC2R	DRUG
MPO	DRUG
MTHFR	DRUG
MYC	DRUG
NAT2	DRUG
NEU1	DRUG
NFKBIA	DRUG
NOS2	DRUG
NR0B1	DRUG
NR1I2	DRUG
NR3C1	DRUG
NUDT15	DRUG
ORM1	DRUG
PCNA	DRUG
PDPK1	DRUG
PGD	DRUG
PLA2G1B	DRUG
PLA2G2A	DRUG
PLA2G4A	DRUG
PPARA	DRUG
PPARD	DRUG
PPARG	DRUG
PRDX5	DRUG
PTGDR2	DRUG
PTGER1	DRUG
PTGES3	DRUG
PTGS1	DRUG
PTGS2	DRUG
PTK2B	DRUG
RAC1	DRUG
RPS6KA3	DRUG
RXRA	DRUG
S100A7	DRUG
SCN10A	DRUG
SCN4A	DRUG
SERPINA6	DRUG
SERPINA7	DRUG
SHBG	DRUG
SLC15A1	DRUG
SLC16A1	DRUG
SLC16A7	DRUG
SLC22A1	DRUG
SLC22A11	DRUG
SLC22A2	DRUG
SLC22A6	DRUG
SLC22A7	DRUG
SLC22A8	DRUG
SLC28A3	DRUG
SLC29A2	DRUG
SLC36A1	DRUG
SLC43A3	DRUG
SLC46A1	DRUG
SLC7A11	DRUG
SLCO1A2	DRUG
SLCO1B1	DRUG
SLCO1B3	DRUG
SLCO1C1	DRUG
SLCO2B1	DRUG
SLCO3A1	DRUG
SLCO4C1	DRUG
SRD5A2	DRUG
SULT1A1	DRUG
SULT1A4	DRUG
TBXAS1	DRUG
TDO2	DRUG
THBD	DRUG
TLR7	DRUG
TLR9	DRUG
TNF	DRUG
TNFAIP6	DRUG
TNFSF11	DRUG
TP53	DRUG
TPMT	DRUG
TRPV1	DRUG
TTR	DRUG
TYMS	DRUG
UGT1A1	DRUG
UGT1A10	DRUG
UGT1A3	DRUG
UGT1A6	DRUG
UGT1A7	DRUG
UGT1A8	DRUG
UGT1A9	DRUG
UGT2B15	DRUG
UGT2B4	DRUG
UGT2B7	DRUG
XDH	DRUG
CREBBP	STITCH
EP300	STITCH
MED1	STITCH
NCOA1	STITCH
NCOA2	STITCH
NCOA3	STITCH
NCOR1	STITCH
SRC	STITCH
VDR	STITCH
