# Supplementary material for: Detecting potential mechanism of vitamin D in treating rheumatoid arthritis based on network pharmacology and molecular docking
Source: Front Pharmacol. 2022 Nov 30;13:1047061. doi: 10.3389/fphar.2022.1047061 (PMC9749856; doi:10.3389/fphar.2022.1047061)
Supplement: Supplementary file 2 [file Table3.XLSX]

## Sheet: Sheet1
Common elements in VD RA :
ABCB1
ABCC1
ABCG2
AHR
AKR1B1
ALB
ALOX5
ANXA1
BCL2
CA2
CASP1
CASP3
CDH11
CFTR
CHUK
CRH
CXCR1
CYP17A1
CYP19A1
CYP1A1
CYP1A2
CYP2C19
CYP2C9
CYP2D6
CYP3A4
DHFR
DHODH
FCGR1A
FCGR2A
FCGR2B
FCGR3A
FCGR3B
FOLR2
FPGS
GGH
GSTM1
GSTP1
HMGB1
HPRT1
HRH2
HSPA5
IKBKB
ITPA
LTA
MPO
MTHFR
MYC
NAT2
NFKBIA
NOS2
NR3C1
PLA2G1B
PLA2G2A
PLA2G4A
PPARA
PPARG
PRDX5
PTGS1
PTGS2
RAC1
SLCO1B1
SLCO1C1
THBD
TLR7
TLR9
TNF
TNFAIP6
TNFSF11
TP53
TPMT
TRPV1
TTR
TYMS
XDH
SRC
VDR
