# Supplementary material for: Detecting potential mechanism of vitamin D in treating rheumatoid arthritis based on network pharmacology and molecular docking
Source: Front Pharmacol. 2022 Nov 30;13:1047061. doi: 10.3389/fphar.2022.1047061 (PMC9749856; doi:10.3389/fphar.2022.1047061)
Supplement: Supplementary file 3 [file Table4.XLSX]

## Sheet: Common target1
SUID	AverageShortestPathLength	BetweennessCentrality	ClosenessCentrality	ClusteringCoefficient	Degree	Eccentricity	IsSingleNode	name	NeighborhoodConnectivity	NumberOfDirectedEdges	NumberOfUndirectedEdges	PartnerOfMultiEdgedNodePairs	Radiality	selected	SelfLoops	shared name	Stress	TopologicalCoefficient
87	1.26027	0.181509	0.793478	0.271838	54	2	FALSE	ALB	17.7963	54	0	0	0.934932	FALSE	0	ALB	4914	0.243785
121	1.32877	0.135486	0.752577	0.266122	50	3	FALSE	TNF	17.08	50	0	0	0.917808	FALSE	0	TNF	3984	0.237222
83	1.50685	0.0527697	0.663636	0.382883	37	3	FALSE	TP53	20.7027	37	0	0	0.873288	FALSE	0	TP53	2466	0.287538
103	1.58904	0.0301914	0.62931	0.433155	34	3	FALSE	CASP3	21.3529	34	0	0	0.85274	FALSE	0	CASP3	1270	0.309463
89	1.57534	0.0405838	0.634783	0.41129	32	3	FALSE	PTGS2	20.5312	32	0	0	0.856164	FALSE	0	PTGS2	1818	0.285156
109	1.63014	0.0269641	0.613445	0.415054	31	3	FALSE	SRC	20.3871	31	0	0	0.842466	FALSE	0	SRC	1068	0.295465
175	1.65753	0.0198314	0.603306	0.445813	29	3	FALSE	PPARG	21.4483	29	0	0	0.835616	FALSE	0	PPARG	798	0.310845
72	1.64384	0.0368988	0.608333	0.450142	27	3	FALSE	ABCB1	22.3704	27	0	0	0.839041	FALSE	0	ABCB1	2102	0.3107
97	1.67123	0.0219244	0.598361	0.418803	27	3	FALSE	CYP3A4	19.6296	27	0	0	0.832192	FALSE	0	CYP3A4	974	0.280423
125	1.65753	0.0249341	0.603306	0.464615	26	3	FALSE	MYC	22.4231	26	0	0	0.835616	FALSE	0	MYC	1312	0.311432
198	1.71233	0.0268482	0.584	0.396923	26	3	FALSE	MPO	20.8462	26	0	0	0.821918	FALSE	0	MPO	970	0.306561
81	1.72603	0.0153008	0.579365	0.478261	24	3	FALSE	CYP2C9	20.2083	24	0	0	0.818493	FALSE	0	CYP2C9	814	0.292874
105	1.75342	0.0131339	0.570312	0.501976	23	3	FALSE	CYP2C19	20.1739	23	0	0	0.811644	FALSE	0	CYP2C19	708	0.296675
115	1.69863	0.0125404	0.58871	0.517787	23	3	FALSE	GSTP1	22.5652	23	0	0	0.825342	FALSE	0	GSTP1	796	0.313406
196	1.79452	0.00508182	0.557252	0.636364	22	3	FALSE	NFKBIA	24.5	22	0	0	0.80137	FALSE	0	NFKBIA	272	0.371212
75	1.73973	0.019311	0.574803	0.471429	21	3	FALSE	ABCG2	21.9048	21	0	0	0.815068	FALSE	0	ABCG2	1082	0.308518
111	1.73973	0.0290968	0.574803	0.419048	21	3	FALSE	MTHFR	18.6667	21	0	0	0.815068	FALSE	0	MTHFR	1360	0.262911
113	1.75342	0.0065515	0.570312	0.595238	21	3	FALSE	CYP1A1	24.5238	21	0	0	0.811644	FALSE	0	CYP1A1	498	0.35034
177	1.80822	0.00651538	0.55303	0.533333	21	3	FALSE	PPARA	24.8571	21	0	0	0.797945	FALSE	0	PPARA	348	0.376623
247	1.82192	0.00698718	0.548872	0.571429	21	3	FALSE	CASP1	22.0952	21	0	0	0.794521	FALSE	0	CASP1	278	0.339927
91	1.73973	0.00969614	0.574803	0.557895	20	3	FALSE	GSTM1	24.2	20	0	0	0.815068	FALSE	0	GSTM1	718	0.336111
99	1.79452	0.00946306	0.557252	0.531579	20	3	FALSE	CYP1A2	20.45	20	0	0	0.80137	FALSE	0	CYP1A2	454	0.300735
148	1.79452	0.00384908	0.557252	0.631579	20	3	FALSE	AHR	26.1	20	0	0	0.80137	FALSE	0	AHR	236	0.383824
239	1.83562	0.00549743	0.544776	0.594737	20	3	FALSE	TLR9	21.25	20	0	0	0.791096	FALSE	0	TLR9	224	0.326923
226	1.87671	0.00250688	0.532847	0.71345	19	3	FALSE	IKBKB	25.0526	19	0	0	0.780822	FALSE	0	IKBKB	110	0.397661
73	1.80822	0.00745294	0.55303	0.607843	18	3	FALSE	NR3C1	26.1667	18	0	0	0.797945	FALSE	0	NR3C1	390	0.379227
166	1.84932	0.00580129	0.540741	0.614379	18	3	FALSE	CYP19A1	26.7778	18	0	0	0.787671	FALSE	0	CYP19A1	398	0.405724
95	1.94521	0.023451	0.514085	0.463235	17	3	FALSE	TYMS	17.4118	17	0	0	0.763699	FALSE	0	TYMS	1064	0.290196
241	1.80822	0.00573562	0.55303	0.654412	17	3	FALSE	NOS2	27.1765	17	0	0	0.797945	FALSE	0	NOS2	330	0.388235
93	2.08219	0.0104237	0.480263	0.5	16	3	FALSE	TPMT	17.25	16	0	0	0.729452	FALSE	0	TPMT	416	0.338235
245	1.89041	0.00212136	0.528986	0.75	16	3	FALSE	HMGB1	26.8125	16	0	0	0.777397	FALSE	0	HMGB1	98	0.4125
255	1.89041	0.0115843	0.528986	0.508333	16	3	FALSE	FCGR3A	18.625	16	0	0	0.777397	FALSE	0	FCGR3A	430	0.286538
101	1.87671	0.00237088	0.532847	0.67619	15	3	FALSE	CYP2D6	22.0667	15	0	0	0.780822	FALSE	0	CYP2D6	190	0.329353
119	1.84932	0.0262817	0.540741	0.447619	15	3	FALSE	DHFR	18.4667	15	0	0	0.787671	FALSE	0	DHFR	1088	0.267633
224	1.94521	0.00295327	0.514085	0.609524	15	3	FALSE	TLR7	19.3333	15	0	0	0.763699	FALSE	0	TLR7	110	0.311828
243	1.93151	0.00248296	0.51773	0.628571	15	3	FALSE	PLA2G1B	24.0667	15	0	0	0.767123	FALSE	0	PLA2G1B	130	0.382011
278	1.91781	0.00245254	0.521429	0.6	15	3	FALSE	PLA2G4A	23.8	15	0	0	0.770548	FALSE	0	PLA2G4A	148	0.371875
117	1.82192	0.00965996	0.548872	0.538462	14	3	FALSE	ABCC1	24.5714	14	0	0	0.794521	FALSE	0	ABCC1	634	0.34127
217	1.94521	0.000752	0.514085	0.824176	14	3	FALSE	CHUK	27.9286	14	0	0	0.763699	FALSE	0	CHUK	44	0.443311
220	1.90411	0.00275345	0.52518	0.593407	14	3	FALSE	ANXA1	26.0714	14	0	0	0.773973	FALSE	0	ANXA1	134	0.395022
237	1.93151	0.0058695	0.51773	0.571429	14	3	FALSE	TNFSF11	23.4286	14	0	0	0.767123	FALSE	0	TNFSF11	174	0.366071
77	1.90411	0.00141232	0.52518	0.74359	13	3	FALSE	SLCO1B1	22.7692	13	0	0	0.773973	FALSE	0	SLCO1B1	116	0.339839
231	1.90411	0.00886172	0.52518	0.525641	13	3	FALSE	FCGR1A	21.4615	13	0	0	0.773973	FALSE	0	FCGR1A	400	0.320321
259	1.93151	0.00231476	0.51773	0.705128	13	3	FALSE	HSPA5	27	13	0	0	0.767123	FALSE	0	HSPA5	80	0.415385
270	1.91781	0.00229667	0.521429	0.628205	13	3	FALSE	ALOX5	24.1538	13	0	0	0.770548	FALSE	0	ALOX5	120	0.365967
402	2.05479	0.00257239	0.486667	0.679487	13	3	FALSE	NAT2	20	13	0	0	0.736301	FALSE	0	NAT2	110	0.357143
222	1.9726	0.00104116	0.506944	0.712121	12	3	FALSE	PLA2G2A	25.0833	12	0	0	0.756849	FALSE	0	PLA2G2A	62	0.398148
276	2	0.00133694	0.5	0.69697	12	4	FALSE	PTGS1	23.25	12	0	0	0.75	FALSE	0	PTGS1	62	0.375
85	1.84932	0.00263412	0.540741	0.636364	11	2	FALSE	AKR1B1	30.2727	11	0	0	0.787671	FALSE	0	AKR1B1	146	0.414695
187	1.91781	0.0310502	0.521429	0.345455	11	3	FALSE	XDH	21.7273	11	0	0	0.770548	FALSE	0	XDH	812	0.322931
206	1.9863	0.0013686	0.503448	0.745455	11	3	FALSE	FCGR2A	23.7273	11	0	0	0.753425	FALSE	0	FCGR2A	86	0.376623
249	1.87671	0.0131973	0.532847	0.509091	11	3	FALSE	HPRT1	26.1818	11	0	0	0.780822	FALSE	0	HPRT1	804	0.368758
168	1.9589	0.000492	0.51049	0.8	10	3	FALSE	VDR	30.7	10	0	0	0.760274	FALSE	0	VDR	34	0.465152
257	2	0.000607	0.5	0.8	10	3	FALSE	FCGR3B	22.8	10	0	0	0.75	FALSE	0	FCGR3B	22	0.361905
373	2.17808	0.000619	0.45912	0.733333	10	3	FALSE	CYP17A1	21.5	10	0	0	0.705479	FALSE	0	CYP17A1	36	0.43
107	2.35616	0.00159689	0.424419	0.666667	9	4	FALSE	FPGS	15.2222	9	0	0	0.660959	FALSE	0	FPGS	64	0.390313
322	2.05479	0.000468	0.486667	0.75	9	3	FALSE	LTA	26.3333	9	0	0	0.736301	FALSE	0	LTA	30	0.438889
79	2.38356	0.000562	0.41954	0.785714	8	3	FALSE	GGH	15.5	8	0	0	0.65411	FALSE	0	GGH	32	0.418919
140	2	0.00175918	0.5	0.678571	8	3	FALSE	CFTR	27.875	8	0	0	0.75	FALSE	0	CFTR	54	0.428846
201	1.94521	0.00942208	0.514085	0.285714	8	3	FALSE	TTR	23.875	8	0	0	0.763699	FALSE	0	TTR	434	0.352612
252	2.0274	0.000208	0.493243	0.857143	8	3	FALSE	TRPV1	33.25	8	0	0	0.743151	FALSE	0	TRPV1	16	0.527778
261	2.0411	5.84e-05	0.489933	0.928571	8	3	FALSE	FCGR2B	27.25	8	0	0	0.739726	FALSE	0	FCGR2B	4	0.439516
489	2.41096	0.00251508	0.414773	0.607143	8	3	FALSE	ITPA	13.125	8	0	0	0.64726	FALSE	0	ITPA	58	0.382353
233	2.05479	0.000121	0.486667	0.904762	7	3	FALSE	THBD	25.8571	7	0	0	0.736301	FALSE	0	THBD	6	0.417051
336	2.21918	0.000795	0.450617	0.571429	7	4	FALSE	RAC1	20.8571	7	0	0	0.695205	FALSE	0	RAC1	34	0.408964
213	2.05479	0	0.486667	1	6	3	FALSE	CXCR1	28.1667	6	0	0	0.736301	FALSE	0	CXCR1	0	0.44709
483	2.32877	0.00409277	0.429412	0.466667	6	4	FALSE	FOLR2	15.1667	6	0	0	0.667808	FALSE	0	FOLR2	120	0.344697
123	2.49315	0.000266	0.401099	0.5	4	3	FALSE	SLCO1C1	17.5	4	0	0	0.626712	FALSE	0	SLCO1C1	6	0.539062
208	2.12329	0	0.470968	1	3	3	FALSE	CRH	40.6667	3	0	0	0.719178	FALSE	0	CRH	0	0.666667
210	2.19178	9.51e-05	0.45625	0.666667	3	3	FALSE	CA2	25.3333	3	0	0	0.702055	FALSE	0	CA2	2	0.452381
299	2.39726	0	0.417143	1	3	4	FALSE	BCL2	31.6667	3	0	0	0.650685	FALSE	0	BCL2	0	0.753968
705	2.23288	0	0.447853	1	3	4	FALSE	TNFAIP6	32.6667	3	0	0	0.691781	FALSE	0	TNFAIP6	0	0.604938
479	2.75342	0	0.363184	1	2	4	FALSE	DHODH	16	2	0	0	0.561644	FALSE	0	DHODH	0	0.842105
701	2.90411	0	0.34434	0	1	4	FALSE	PRDX5	11	1	0	0	0.523973	FALSE	0	PRDX5	0	0

## Sheet: Common target2
SUID	AverageShortestPathLength	BetweennessCentrality	ClosenessCentrality	ClusteringCoefficient	Degree	Eccentricity	IsSingleNode	name	NeighborhoodConnectivity	NumberOfDirectedEdges	NumberOfUndirectedEdges	PartnerOfMultiEdgedNodePairs	Radiality	selected	SelfLoops	shared name	Stress	TopologicalCoefficient
175	1.65753	0.0198314	0.603306	0.445813	29	3	FALSE	PPARG	21.4483	29	0	0	0.835616	FALSE	0	PPARG	798	0.310845
83	1.50685	0.0527697	0.663636	0.382883	37	3	FALSE	TP53	20.7027	37	0	0	0.873288	FALSE	0	TP53	2466	0.287538
103	1.58904	0.0301914	0.62931	0.433155	34	3	FALSE	CASP3	21.3529	34	0	0	0.85274	FALSE	0	CASP3	1270	0.309463
87	1.26027	0.181509	0.793478	0.271838	54	2	FALSE	ALB	17.7963	54	0	0	0.934932	FALSE	0	ALB	4914	0.243785
89	1.57534	0.0405838	0.634783	0.41129	32	3	FALSE	PTGS2	20.5312	32	0	0	0.856164	FALSE	0	PTGS2	1818	0.285156
121	1.32877	0.135486	0.752577	0.266122	50	3	FALSE	TNF	17.08	50	0	0	0.917808	FALSE	0	TNF	3984	0.237222
109	1.63014	0.0269641	0.613445	0.415054	31	3	FALSE	SRC	20.3871	31	0	0	0.842466	FALSE	0	SRC	1068	0.295465

## Sheet: Common target3
SUID	AverageShortestPathLength	BetweennessCentrality	ClosenessCentrality	ClusteringCoefficient	Degree	Eccentricity	IsSingleNode	name	NeighborhoodConnectivity	NumberOfDirectedEdges	NumberOfUndirectedEdges	PartnerOfMultiEdgedNodePairs	Radiality	selected	SelfLoops	shared name	Stress	TopologicalCoefficient
87	1.26027	0.181509	0.793478	0.271838	54	2	FALSE	ALB	17.7963	54	0	0	0.934932	FALSE	0	ALB	4914	0.243785
121	1.32877	0.135486	0.752577	0.266122	50	3	FALSE	TNF	17.08	50	0	0	0.917808	FALSE	0	TNF	3984	0.237222
83	1.50685	0.0527697	0.663636	0.382883	37	3	FALSE	TP53	20.7027	37	0	0	0.873288	FALSE	0	TP53	2466	0.287538
103	1.58904	0.0301914	0.62931	0.433155	34	3	FALSE	CASP3	21.3529	34	0	0	0.85274	FALSE	0	CASP3	1270	0.309463
