# Supplementary material for: Detecting potential mechanism of vitamin D in treating rheumatoid arthritis based on network pharmacology and molecular docking
Source: Front Pharmacol. 2022 Nov 30;13:1047061. doi: 10.3389/fphar.2022.1047061 (PMC9749856; doi:10.3389/fphar.2022.1047061)
Supplement: Supplementary file 4 [file Table1.XLSX]

## Sheet: Genecards1093
PTPN22	Genecards
IL6	Genecards
IL10	Genecards
HLA-DRB1	Genecards
TNF	Genecards
CIITA	Genecards
MIF	Genecards
STAT4	Genecards
IRF5	Genecards
SLC22A4	Genecards
MIR146A	Genecards
PSTPIP1	Genecards
IL2RA	Genecards
CD244	Genecards
NFKBIL1	Genecards
TLR1	Genecards
IL2RB	Genecards
MIR155	Genecards
HLA-B	Genecards
LACC1	Genecards
LTA	Genecards
CHRNG	Genecards
MIR132	Genecards
IL1B	Genecards
MIR150	Genecards
CRP	Genecards
CTLA4	Genecards
PADI4	Genecards
IL17A	Genecards
MMP3	Genecards
TNFRSF1A	Genecards
NOD2	Genecards
IFNG	Genecards
HLA-DQB1	Genecards
NLRP1	Genecards
IL1RN	Genecards
TLR4	Genecards
PTPN2	Genecards
CXCL8	Genecards
CD247	Genecards
IL18	Genecards
CCL2	Genecards
HLA-DQA1	Genecards
SYK	Genecards
ANKRD55	Genecards
TNFSF11	Genecards
TNFRSF1B	Genecards
ACP5	Genecards
MMP1	Genecards
TGFB1	Genecards
IL2	Genecards
IL15	Genecards
FAS	Genecards
IL1A	Genecards
IL4	Genecards
MEFV	Genecards
IL1R1	Genecards
COMP	Genecards
IL23R	Genecards
VEGFA	Genecards
TLR2	Genecards
PTGS2	Genecards
TNFRSF11B	Genecards
SAA1	Genecards
CCL5	Genecards
CCR5	Genecards
COL2A1	Genecards
CCR6	Genecards
MMP13	Genecards
ICAM1	Genecards
HLA-DPB1	Genecards
SLC11A1	Genecards
FCRL3	Genecards
FCGR2A	Genecards
MTHFR	Genecards
MMP9	Genecards
MACIR	Genecards
IL6R	Genecards
S100A12	Genecards
MMP2	Genecards
SERPINH1	Genecards
CSF2	Genecards
VCAM1	Genecards
PADI2	Genecards
FCGR3B	Genecards
IL1RAPL2	Genecards
IL23A	Genecards
TRAF1	Genecards
S100A9	Genecards
FASLG	Genecards
TNIP1	Genecards
SPP1	Genecards
CSF1	Genecards
FOXP3	Genecards
RELN	Genecards
TNFRSF11A	Genecards
TIMP1	Genecards
FCGR3A	Genecards
CD40	Genecards
IL13	Genecards
TNFSF13B	Genecards
PDCD1	Genecards
BGLAP	Genecards
TTR	Genecards
FCGR2B	Genecards
ITGAM	Genecards
NLRP3	Genecards
CCL3	Genecards
SELE	Genecards
CD40LG	Genecards
CCR1	Genecards
CD28	Genecards
FLG	Genecards
CXCL12	Genecards
TNFAIP3	Genecards
IL6ST	Genecards
STAT3	Genecards
MBL2	Genecards
JUN	Genecards
HMGB1	Genecards
CXCL10	Genecards
ITGB2	Genecards
CD80	Genecards
REL	Genecards
ALB	Genecards
CTSK	Genecards
ADAM17	Genecards
HLA-DMA	Genecards
IL17RA	Genecards
CD79A	Genecards
CXCL1	Genecards
GPI	Genecards
CCL20	Genecards
HLA-C	Genecards
MMP12	Genecards
PRTN3	Genecards
IL11	Genecards
FSTL1	Genecards
MAFB	Genecards
HSPD1	Genecards
HLA-DRA	Genecards
CXCR3	Genecards
HLA-DMB	Genecards
CPT2	Genecards
PTGS1	Genecards
MICA	Genecards
BTNL2	Genecards
FOS	Genecards
IL10RA	Genecards
CD86	Genecards
MMP8	Genecards
TNFAIP6	Genecards
MPO	Genecards
HP	Genecards
NFKBIA	Genecards
SIAE	Genecards
TNFSF13	Genecards
SLC19A1	Genecards
PTH	Genecards
CAT	Genecards
CXCL5	Genecards
CCR2	Genecards
IFNB1	Genecards
OLAH	Genecards
HLA-DQA2	Genecards
IL21	Genecards
ANGPT1	Genecards
TEK	Genecards
MAPK1	Genecards
CD44	Genecards
NOS2	Genecards
CHI3L1	Genecards
TNFRSF13C	Genecards
S100A8	Genecards
ITGAL	Genecards
ATIC	Genecards
IL7	Genecards
FLT1	Genecards
STEAP4	Genecards
PIK3CG	Genecards
HSPA5	Genecards
MAPK14	Genecards
TAGAP	Genecards
RELB	Genecards
CR1	Genecards
OSM	Genecards
ACAN	Genecards
ADAMTS4	Genecards
IL22	Genecards
CD4	Genecards
TLR9	Genecards
CTSL	Genecards
AP4B1-AS1	Genecards
RETN	Genecards
IL37	Genecards
MAPK8	Genecards
CXCL2	Genecards
HLA-DOA	Genecards
CSF1R	Genecards
LTB	Genecards
APOH	Genecards
HLA-DRB5	Genecards
DHODH	Genecards
MICB	Genecards
ELANE	Genecards
CXCR4	Genecards
C4A	Genecards
TFRC	Genecards
CARD8	Genecards
NR4A2	Genecards
RIPK1	Genecards
PPP1CB	Genecards
IL19	Genecards
PLA2G2A	Genecards
NR3C1	Genecards
HFE	Genecards
CCN6	Genecards
CX3CR1	Genecards
PPP1CC	Genecards
ANXA5	Genecards
CD69	Genecards
CCR7	Genecards
DDX39B	Genecards
TIMP2	Genecards
CCRL2	Genecards
SAA4	Genecards
TGFB3	Genecards
BST1	Genecards
ANKH	Genecards
ANXA1	Genecards
IL16	Genecards
ERAP1	Genecards
LRRK2	Genecards
CX3CL1	Genecards
MAP3K8	Genecards
ALOX5	Genecards
CCL4	Genecards
DEK	Genecards
CXCL6	Genecards
TGFB2	Genecards
CLEC16A	Genecards
PRRC2A	Genecards
IL32	Genecards
BTLA	Genecards
IL18R1	Genecards
SELL	Genecards
FOLR2	Genecards
LIF	Genecards
CXCR5	Genecards
ENO1	Genecards
CTSB	Genecards
SH2D1A	Genecards
CXCL9	Genecards
CAST	Genecards
CTSG	Genecards
CILP	Genecards
HLA-A	Genecards
MMP14	Genecards
NFKB1	Genecards
HAS1	Genecards
SYVN1	Genecards
GNAQ	Genecards
SAA2	Genecards
IKBKB	Genecards
CR2	Genecards
NPSR1	Genecards
LTBR	Genecards
TNFSF14	Genecards
HGD	Genecards
HTRA1	Genecards
LECT2	Genecards
IL18BP	Genecards
PRKCD	Genecards
H19	Genecards
JAM3	Genecards
SRF	Genecards
ZNF334	Genecards
PLA2G10	Genecards
PLB1	Genecards
HAPLN1	Genecards
IRAK1	Genecards
HOTAIR	Genecards
TREX1	Genecards
SIGLEC1	Genecards
TAP2	Genecards
IL26	Genecards
BLK	Genecards
SUPT20H	Genecards
IL12B	Genecards
IL22RA1	Genecards
C5	Genecards
WAS	Genecards
MALAT1	Genecards
IL12A	Genecards
MVK	Genecards
CASP10	Genecards
C4B	Genecards
RASGRP1	Genecards
SFTPD	Genecards
CALCA	Genecards
VDR	Genecards
ZFAS1	Genecards
SNHG29	Genecards
LTF	Genecards
HMGB2	Genecards
UCA1	Genecards
PSMB9	Genecards
GZMB	Genecards
MMP7	Genecards
INS	Genecards
CSF3	Genecards
RAG2	Genecards
STAT1	Genecards
IL33	Genecards
TLR3	Genecards
ICOS	Genecards
CD36	Genecards
ZNF627	Genecards
ICOSLG	Genecards
XDH	Genecards
PRG4	Genecards
BTK	Genecards
NLRP12	Genecards
BMP6	Genecards
CCL21	Genecards
TPMT	Genecards
IL36RN	Genecards
HPRT1	Genecards
FBN1	Genecards
ABCB1	Genecards
GCH1	Genecards
ADA	Genecards
SNHG28	Genecards
CCL18	Genecards
MYD88	Genecards
TP53	Genecards
ELMO2	Genecards
ACE	Genecards
CARD14	Genecards
PTGES	Genecards
PRL	Genecards
ADIPOQ	Genecards
PTPRC	Genecards
TNFSF4	Genecards
ETS1	Genecards
GPT	Genecards
HAMP	Genecards
CASP1	Genecards
FBXL19-AS1	Genecards
IL3	Genecards
TLR5	Genecards
TRAF3IP2	Genecards
ANGPT2	Genecards
TNFRSF10A	Genecards
TAP1	Genecards
MMP10	Genecards
CXCL13	Genecards
CCN2	Genecards
TYMS	Genecards
DNASE1	Genecards
PON1	Genecards
PXK	Genecards
IL6-AS1	Genecards
PIK3CD	Genecards
TNFSF12	Genecards
PPARG	Genecards
BMP2	Genecards
CFI	Genecards
RAG1	Genecards
LEP	Genecards
HLA-DRB4	Genecards
TF	Genecards
UBE2L3	Genecards
GHRL	Genecards
LBR	Genecards
ERAP2	Genecards
ENG	Genecards
COL11A1	Genecards
CD58	Genecards
CCR3	Genecards
TFR2	Genecards
AIRE	Genecards
IFNGR1	Genecards
IFIH1	Genecards
BANK1	Genecards
TRAF6	Genecards
LCE3C	Genecards
LCE3B	Genecards
PRF1	Genecards
RELA	Genecards
MECP2	Genecards
TREM1	Genecards
COL1A1	Genecards
IL4R	Genecards
PLA2G4A	Genecards
JAZF1	Genecards
COL9A2	Genecards
SERPINE1	Genecards
NFKB2	Genecards
B2M	Genecards
TH	Genecards
HJV	Genecards
DKK1	Genecards
GSTM1	Genecards
DCLRE1C	Genecards
COL11A2	Genecards
FGF2	Genecards
PRKCQ	Genecards
MS4A1	Genecards
CD14	Genecards
CCN1	Genecards
DNASE1L3	Genecards
SMAD3	Genecards
MUC1	Genecards
NAT2	Genecards
ADRB2	Genecards
HIF1A	Genecards
NOS3	Genecards
FCER2	Genecards
IL5	Genecards
CRH	Genecards
LRBA	Genecards
TNFRSF13B	Genecards
ATRIP	Genecards
ATRIP-TREX1	Genecards
DPP4	Genecards
BCL2	Genecards
CFLAR	Genecards
STING1	Genecards
CD8A	Genecards
JAK2	Genecards
TYK2	Genecards
COL9A1	Genecards
BPI	Genecards
PPP1CA	Genecards
TGFBR2	Genecards
POMC	Genecards
SLC26A2	Genecards
VIM	Genecards
CP	Genecards
SOCS3	Genecards
ADAMTS5	Genecards
IGHM	Genecards
CALR	Genecards
OPRM1	Genecards
FN1	Genecards
CD19	Genecards
IL17F	Genecards
CDK6	Genecards
HMOX1	Genecards
KIF5A	Genecards
TNFSF10	Genecards
SOD1	Genecards
TNFRSF14	Genecards
IGF1	Genecards
AFF3	Genecards
HLA-G	Genecards
RUNX1	Genecards
AGER	Genecards
CD226	Genecards
P2RX7	Genecards
TRPV1	Genecards
ESR1	Genecards
GDF5	Genecards
CXCL11	Genecards
WIPF1	Genecards
CCL11	Genecards
IRF1	Genecards
MTRR	Genecards
NAMPT	Genecards
SQSTM1	Genecards
SUMO4	Genecards
IL10RB	Genecards
CXCR2	Genecards
LOC100287329	Genecards
FCAR	Genecards
HRH2	Genecards
BIRC5	Genecards
MTR	Genecards
APOE	Genecards
TTC7A	Genecards
CD27	Genecards
C3	Genecards
OLIG3	Genecards
VWF	Genecards
ITGA4	Genecards
MMP19	Genecards
SLC17A5	Genecards
RAB27A	Genecards
MTHFD1	Genecards
LOC102723407	Genecards
SELP	Genecards
IFNA1	Genecards
TAPBP	Genecards
ICAM3	Genecards
TNFSF15	Genecards
TGFBR1	Genecards
MMEL1	Genecards
GSTP1	Genecards
VIP	Genecards
CD5	Genecards
H2AC18	Genecards
EPO	Genecards
TNFRSF6B	Genecards
CASP8	Genecards
ITGA2	Genecards
GATA3	Genecards
PPARA	Genecards
ABCG2	Genecards
ITGB1	Genecards
KIAA1109	Genecards
CCR4	Genecards
CALCR	Genecards
MMP17	Genecards
EGF	Genecards
BSG	Genecards
CAV1	Genecards
ACTA2	Genecards
BMP4	Genecards
ASPN	Genecards
JAK3	Genecards
SERPINA1	Genecards
KIT	Genecards
PTX3	Genecards
SAMHD1	Genecards
SOST	Genecards
HLA-DPA1	Genecards
SRC	Genecards
HAVCR2	Genecards
TRIM21	Genecards
HLA-DRB3	Genecards
ATM	Genecards
CD274	Genecards
ENPP1	Genecards
B3GAT1	Genecards
MYC	Genecards
IRF4	Genecards
IL7R	Genecards
DEFB4A	Genecards
TLR7	Genecards
PRKCH	Genecards
NPY	Genecards
KITLG	Genecards
GGH	Genecards
SH2B3	Genecards
GSTT1	Genecards
NOS1	Genecards
PLAUR	Genecards
MATN1	Genecards
FPGS	Genecards
SLC22A5	Genecards
SPARC	Genecards
FCGR1A	Genecards
SOD2	Genecards
CCL3L1	Genecards
SOCS1	Genecards
PRDM1	Genecards
TRPV4	Genecards
ZAP70	Genecards
NFKBIE	Genecards
CCL19	Genecards
RNASEH2B	Genecards
HNF4A	Genecards
PTPN11	Genecards
LPIN2	Genecards
TAC1	Genecards
HLA-DOB	Genecards
ZFP36	Genecards
CD83	Genecards
HTR2A	Genecards
RBPJ	Genecards
EDN1	Genecards
IL20	Genecards
MOCOS	Genecards
ATXN2	Genecards
LRP5	Genecards
AKT1	Genecards
F2RL1	Genecards
IBSP	Genecards
SERPINA3	Genecards
NPPB	Genecards
PLAU	Genecards
IRAK4	Genecards
INPP5E	Genecards
TACR1	Genecards
AR	Genecards
AIF1	Genecards
FAM167A	Genecards
THBD	Genecards
IL21-AS1	Genecards
F3	Genecards
PTGER4	Genecards
IGFBP1	Genecards
ASAH1	Genecards
CXCL16	Genecards
LGALS3	Genecards
ITPA	Genecards
LEPQTL1	Genecards
NOD1	Genecards
NGF	Genecards
CASP3	Genecards
ESR2	Genecards
PSMB8	Genecards
HGF	Genecards
CCL13	Genecards
CNR2	Genecards
TNFRSF17	Genecards
NOTCH4	Genecards
SPRED2	Genecards
ITGAV	Genecards
TPR	Genecards
CST3	Genecards
TRB	Genecards
UBASH3A	Genecards
RPA3	Genecards
ALPL	Genecards
DHFR	Genecards
APOM	Genecards
TNXB	Genecards
GZMA	Genecards
MTOR	Genecards
CYP2C9	Genecards
HAVCR1	Genecards
H3C14	Genecards
CD163	Genecards
FGFR2	Genecards
IRF8	Genecards
IL1RL2	Genecards
IL21R	Genecards
PARP1	Genecards
IL12RB1	Genecards
AMPD1	Genecards
TRPS1	Genecards
JAK1	Genecards
CD55	Genecards
KLRK1	Genecards
CA2	Genecards
CFHR2	Genecards
GC	Genecards
MDM2	Genecards
RO60	Genecards
IKBKE	Genecards
ALPP	Genecards
MAP3K14	Genecards
ATP6V1B1	Genecards
FGFR1	Genecards
HSPA4	Genecards
TCIRG1	Genecards
PECAM1	Genecards
S100A4	Genecards
NTRK1	Genecards
LBP	Genecards
SPTAN1	Genecards
TNFRSF9	Genecards
P4HA2	Genecards
REN	Genecards
MIR21	Genecards
ADAM10	Genecards
CD81	Genecards
MIR223	Genecards
IREB2	Genecards
PIP4K2C	Genecards
CCL17	Genecards
PSTPIP2	Genecards
PYCARD	Genecards
IL27	Genecards
DCN	Genecards
PLAT	Genecards
MIR499A	Genecards
PNP	Genecards
EGFR	Genecards
KIR2DS2	Genecards
COL1A2	Genecards
RAD51B	Genecards
COL10A1	Genecards
ACP1	Genecards
IL17D	Genecards
ELN	Genecards
APOA1	Genecards
TNFRSF4	Genecards
COMT	Genecards
MAP3K7	Genecards
KDR	Genecards
SERPINC1	Genecards
F2	Genecards
CYP19A1	Genecards
CYP2C19	Genecards
CYP1A2	Genecards
PSORS1C1	Genecards
HLA-DQB2	Genecards
PHF19	Genecards
CCL22	Genecards
CD2	Genecards
APRT	Genecards
TLR8	Genecards
COX5A	Genecards
SIRT1	Genecards
CRLF1	Genecards
MAP2K6	Genecards
MIRLET7I	Genecards
STAT6	Genecards
FGF1	Genecards
FCN2	Genecards
IL24	Genecards
HARS1	Genecards
ADAR	Genecards
PRSS2	Genecards
RORC	Genecards
TSBP1	Genecards
PTPN12	Genecards
MUC5B	Genecards
PTHLH	Genecards
ATG5	Genecards
TNFRSF25	Genecards
GSN	Genecards
IL34	Genecards
ADORA3	Genecards
EPCAM	Genecards
STAT5B	Genecards
CDH11	Genecards
TBX21	Genecards
XIAP	Genecards
PRDX5	Genecards
CFB	Genecards
COG6	Genecards
PTEN	Genecards
ADAD1	Genecards
IFNA2	Genecards
ATOD1	Genecards
ATOD3	Genecards
ATOD5	Genecards
ATOD6	Genecards
DDR2	Genecards
CXCR1	Genecards
DDX41	Genecards
IL15RA	Genecards
EEF1A1	Genecards
ALOX15	Genecards
HRH4	Genecards
DPEP1	Genecards
CFH	Genecards
CCL26	Genecards
PVT1	Genecards
PIK3R1	Genecards
NAGLU	Genecards
PDGFB	Genecards
PDGFRB	Genecards
LGALS9	Genecards
ADAMTS12	Genecards
MET	Genecards
IL1RL1	Genecards
GGT1	Genecards
FOXO1	Genecards
CHUK	Genecards
ABCC1	Genecards
ATP6V0E2	Genecards
CSN1S1	Genecards
RARRES2	Genecards
POU3F1	Genecards
IL9	Genecards
TYR	Genecards
TNFRSF8	Genecards
GAS5	Genecards
KIR2DL3	Genecards
CD38	Genecards
ADRB3	Genecards
LBH	Genecards
CCR8	Genecards
MIR140	Genecards
TDRKH	Genecards
YDJC	Genecards
IRF3	Genecards
PGF	Genecards
ZNF354A	Genecards
LIN54	Genecards
USP50	Genecards
FRG2C	Genecards
IFI16	Genecards
WDFY4	Genecards
MMP15	Genecards
TPO	Genecards
GJB6	Genecards
GNAS	Genecards
CD70	Genecards
FADD	Genecards
MATN3	Genecards
CREM	Genecards
IGF1R	Genecards
IGFBP3	Genecards
IGF2	Genecards
LSM2	Genecards
BDNF	Genecards
ATOD7	Genecards
ATOD8	Genecards
ATOD9	Genecards
TIMP3	Genecards
CSK	Genecards
UBA1	Genecards
TCF3	Genecards
C5AR1	Genecards
MMP20	Genecards
RHOA	Genecards
HNRNPA2B1	Genecards
SAAL1	Genecards
HSPG2	Genecards
SDC1	Genecards
IL1RAP	Genecards
MIR143	Genecards
CENPB	Genecards
CNDP2	Genecards
DUSP1	Genecards
DNTT	Genecards
THBS1	Genecards
BRD2	Genecards
KLRD1	Genecards
PPP3CA	Genecards
TBX1	Genecards
BMP7	Genecards
LINC01104	Genecards
AICDA	Genecards
F13A1	Genecards
IFNGR2	Genecards
LGALS3BP	Genecards
LGALS2	Genecards
ELMO1	Genecards
SSB	Genecards
AKT2	Genecards
MAPK10	Genecards
BACH2	Genecards
ADORA2A	Genecards
IL17B	Genecards
FRZB	Genecards
CD68	Genecards
FCN3	Genecards
MCL1	Genecards
MBP	Genecards
WNT1	Genecards
ARID5B	Genecards
TNPO3	Genecards
ADGRE5	Genecards
PGR	Genecards
THPO	Genecards
RNPC3	Genecards
PPBP	Genecards
PLD4	Genecards
GSR	Genecards
ADM	Genecards
KLF12	Genecards
B3GNT2	Genecards
VAV1	Genecards
LPA	Genecards
IFNG-AS1	Genecards
EGR1	Genecards
MC3R	Genecards
CHST11	Genecards
DNASE2	Genecards
RBP4	Genecards
TGIF1	Genecards
IKBKG	Genecards
F5	Genecards
LINC02656	Genecards
GDF15	Genecards
AHSG	Genecards
BAX	Genecards
MAP2K4	Genecards
TSLP	Genecards
PSORS1C3	Genecards
IGKC	Genecards
VTN	Genecards
ERBB3	Genecards
MAPKAPK2	Genecards
CDK4	Genecards
TIE1	Genecards
GAST	Genecards
SDC3	Genecards
KIR2DL2	Genecards
PDE3A	Genecards
SLCO1C1	Genecards
SUMO1	Genecards
PPIA	Genecards
FGFR3	Genecards
FMOD	Genecards
PHTF1	Genecards
PLG	Genecards
MIR30A	Genecards
CXCL3	Genecards
MIR17	Genecards
IL18RAP	Genecards
RIPK2	Genecards
ETS2	Genecards
MMP11	Genecards
IGHE	Genecards
GHSR	Genecards
TRAF2	Genecards
LILRB1	Genecards
GP1BB	Genecards
MIR221	Genecards
GUSB	Genecards
CCL7	Genecards
ADAM15	Genecards
MAP3K1	Genecards
CYBC1	Genecards
CXCR6	Genecards
KIR2DL1	Genecards
IDO1	Genecards
IFNL1	Genecards
BCL2L1	Genecards
PFKM	Genecards
MIR125A	Genecards
APOB	Genecards
CYP1A1	Genecards
TNFRSF12A	Genecards
BMP5	Genecards
CAMP	Genecards
CDKN1A	Genecards
RSBN1	Genecards
ITGAX	Genecards
LERFS	Genecards
GOLGB1	Genecards
IRX1	Genecards
SALL3	Genecards
LGALS8	Genecards
MSN	Genecards
LCK	Genecards
SLCO1B1	Genecards
ICAM2	Genecards
TYRO3	Genecards
RAC1	Genecards
ENO2	Genecards
CD209	Genecards
BCL6	Genecards
RNASE3	Genecards
SHMT1	Genecards
XRCC1	Genecards
YWHAH	Genecards
MSH5	Genecards
TAC3	Genecards
ATP6V1F	Genecards
LEPR	Genecards
ARL15	Genecards
CEBPB	Genecards
CARD9	Genecards
FPR2	Genecards
MIR16-1	Genecards
MAP2K1	Genecards
A2M	Genecards
TSPO	Genecards
MB	Genecards
PROCR	Genecards
LCN2	Genecards
TLR6	Genecards
GLA	Genecards
LGALS1	Genecards
MIR145	Genecards
CCL8	Genecards
PLCL2	Genecards
ANPEP	Genecards
SUOX	Genecards
TXNDC5	Genecards
GPX3	Genecards
IKZF3	Genecards
ANXA3	Genecards
FAM107A	Genecards
TMSB4X	Genecards
PDE4A	Genecards
AHR	Genecards
ADAMTS7	Genecards
FCGRT	Genecards
ELAVL1	Genecards
MTNR1B	Genecards
GTF2I	Genecards
MPIG6B	Genecards
CALCRL	Genecards
TXN	Genecards
CD59	Genecards
PADI6	Genecards
KRT18	Genecards
HNRNPC	Genecards
PRKCB	Genecards
PDE2A	Genecards
ZNF774	Genecards
IL1F10	Genecards
FADS1	Genecards
HAS2	Genecards
FTO	Genecards
ANGPTL4	Genecards
GRN	Genecards
CASP7	Genecards
CYP21A2	Genecards
XBP1	Genecards
VTCN1	Genecards
VEGFC	Genecards
FLNB	Genecards
CYP17A1	Genecards
KLRC1	Genecards
RFC1	Genecards
COL9A3	Genecards
MIR126	Genecards
HTR3A	Genecards
C1QA	Genecards
GPSM3	Genecards
SOCS2	Genecards
ARHGEF3	Genecards
NR2F2	Genecards
ITLN1	Genecards
TNFRSF18	Genecards
IL36A	Genecards
DNMT1	Genecards
RNASEH2A	Genecards
IL20RB	Genecards
CYCS	Genecards
ALOX5AP	Genecards
CYP21A1P	Genecards
SLAMF7	Genecards
APP	Genecards
CYP2D6	Genecards
MC4R	Genecards
RNASEH2C	Genecards
CD1D	Genecards
CFTR	Genecards
TCN1	Genecards
PAX5	Genecards
BRAF	Genecards
MIR27A	Genecards
MIR99B	Genecards
VIPR1	Genecards
AIM2	Genecards
ENPP2	Genecards
PHRF1	Genecards
AXL	Genecards
SPHK1	Genecards
CYP3A4	Genecards
FCN1	Genecards
COL5A1	Genecards
CREB1	Genecards
CNR1	Genecards
SEMA3C	Genecards
SLPI	Genecards
BST2	Genecards
SULT1A3	Genecards
SMAD2	Genecards
SOD3	Genecards
MIR34A	Genecards
NFATC1	Genecards
CLU	Genecards
OSCAR	Genecards
TAB2	Genecards
HPX	Genecards
RPS12P4	Genecards
EFEMP1	Genecards
TNFRSF10B	Genecards
HDAC9	Genecards
UNC13D	Genecards
DDX58	Genecards
SERPINF1	Genecards
MMP16	Genecards
TIRAP	Genecards
NRP1	Genecards
SEMA4A	Genecards
STAT5A	Genecards
IGFBP2	Genecards
IAPP	Genecards
TGFA	Genecards
MIR222	Genecards
MAP2K3	Genecards
IL17RC	Genecards
YY1	Genecards
HDAC1	Genecards
KLRB1	Genecards
TEC	Genecards
HOXD13	Genecards
TNC	Genecards
USH2A	Genecards
SCGB1A1	Genecards
GAS6	Genecards
HLA-DRB9	Genecards
PLOD2	Genecards
QPCT	Genecards
GHR	Genecards
MAP2K7	Genecards
ATG16L1	Genecards
ADAMTSL1	Genecards
HSP90AA1	Genecards
NOTCH1	Genecards
CD200R1	Genecards
CCL27	Genecards
BAG6	Genecards
BCL2L11	Genecards
ITGA5	Genecards
HSP90AB1	Genecards
PFKFB3	Genecards
ADSL	Genecards
CCL1	Genecards

## Sheet: TTD131
ABCG2	TTD
AKR1B1	TTD
ALOX5	TTD
MS4A1	TTD
CCR5	TTD
PDE4A	TTD
CNR2	TTD
PTGS1	TTD
PTGS2	TTD
CTLA4	TTD
OPRD1	TTD
DHFR	TTD
DHODH	TTD
PFF0160c	TTD
NR3C1	TTD
CSF2RA	TTD
CSF2	TTD
HDAC1	TTD
HDAC2	TTD
HDAC3	TTD
HDAC4	TTD
HDAC5	TTD
HDAC6	TTD
HDAC7	TTD
HDAC8	TTD
HDAC9	TTD
HDAC10	TTD
HDAC11	TTD
KAT5	TTD
ITGA4	TTD
ITGB7	TTD
IL1B	TTD
IL1R1	TTD
IL12A	TTD
IL17A	TTD
IL2	TTD
IL23A	TTD
IL6	TTD
IL6R	TTD
MMP1	TTD
NFKB2	TTD
TSPO	TTD
PPARA	TTD
PLA2G1B	TTD
PTGS1	TTD
PTGS2	TTD
S1PR1	TTD
CD80	TTD
CD86	TTD
TNF	TTD
TNFSF11	TTD
TYR	TTD
BTK	TTD
JAK3	TTD
ADAM 17	TTD
CD19	TTD
BDKRB1	TTD
BACE1	TTD
BACE2	TTD
CCR1	TTD
CCR2	TTD
CCL2	TTD
C5aR1	TTD
PDE4B	TTD
CTSK	TTD
FCGR2B	TTD
FAS	TTD
EBP	TTD
MMP13	TTD
CSF1R	TTD
C5	TTD
IFN	TTD
G6PD	TTD
HRH4	TTD
MCL1	TTD
IKBKG	TTD
IKBKB	TTD
ITGA4	TTD
ITGB1	TTD
ITGAV	TTD
ITGB3	TTD
IFNG	TTD
IL1	TTD
IL1A	TTD
CASP1	TTD
IL1R2	TTD
IL10	TTD
IL12B	TTD
IL18	TTD
JAK1	TTD
ELANE	TTD
LTB4R	TTD
LTA	TTD
LTBR	TTD
MAPK12	TTD
MMP	TTD
MAPK14	TTD
MMP9	TTD
MMP8	TTD
KLRC1	TTD
P2RX7	TTD
PNP	TTD
ROCK2	TTD
PLA2	TTD
SGPL1	TTD
ESRRA	TTD
MAPK11	TTD
CD4	TTD
CD40LG	TTD
CD40	TTD
TNFRSF1A	TTD
TNFSF12	TTD
PDE4D	TTD
SYK	TTD
CXCR3	TTD
CADM1	TTD
ACKR1	TTD
ACKR2	TTD
ACKR3	TTD
ACKR4	TTD
IL15	TTD
MAPKAPK5	TTD
TNF	TTD
JUN	TTD
IL17RA	TTD
IL17RB	TTD
IL17RC	TTD
IL17RD	TTD
IL17RE	TTD
OSM	TTD
MMP3	TTD

## Sheet: 汇总（去重1139）
PTPN22	RA
IL6	RA
IL10	RA
HLA-DRB1	RA
TNF	RA
CIITA	RA
MIF	RA
STAT4	RA
IRF5	RA
SLC22A4	RA
MIR146A	RA
PSTPIP1	RA
IL2RA	RA
CD244	RA
NFKBIL1	RA
TLR1	RA
IL2RB	RA
MIR155	RA
HLA-B	RA
LACC1	RA
LTA	RA
CHRNG	RA
MIR132	RA
IL1B	RA
MIR150	RA
CRP	RA
CTLA4	RA
PADI4	RA
IL17A	RA
MMP3	RA
TNFRSF1A	RA
NOD2	RA
IFNG	RA
HLA-DQB1	RA
NLRP1	RA
IL1RN	RA
TLR4	RA
PTPN2	RA
CXCL8	RA
CD247	RA
IL18	RA
CCL2	RA
HLA-DQA1	RA
SYK	RA
ANKRD55	RA
TNFSF11	RA
TNFRSF1B	RA
ACP5	RA
MMP1	RA
TGFB1	RA
IL2	RA
IL15	RA
FAS	RA
IL1A	RA
IL4	RA
MEFV	RA
IL1R1	RA
COMP	RA
IL23R	RA
VEGFA	RA
TLR2	RA
PTGS2	RA
TNFRSF11B	RA
SAA1	RA
CCL5	RA
CCR5	RA
COL2A1	RA
CCR6	RA
MMP13	RA
ICAM1	RA
HLA-DPB1	RA
SLC11A1	RA
FCRL3	RA
FCGR2A	RA
MTHFR	RA
MMP9	RA
MACIR	RA
IL6R	RA
S100A12	RA
MMP2	RA
SERPINH1	RA
CSF2	RA
VCAM1	RA
PADI2	RA
FCGR3B	RA
IL1RAPL2	RA
IL23A	RA
TRAF1	RA
S100A9	RA
FASLG	RA
TNIP1	RA
SPP1	RA
CSF1	RA
FOXP3	RA
RELN	RA
TNFRSF11A	RA
TIMP1	RA
FCGR3A	RA
CD40	RA
IL13	RA
TNFSF13B	RA
PDCD1	RA
BGLAP	RA
TTR	RA
FCGR2B	RA
ITGAM	RA
NLRP3	RA
CCL3	RA
SELE	RA
CD40LG	RA
CCR1	RA
CD28	RA
FLG	RA
CXCL12	RA
TNFAIP3	RA
IL6ST	RA
STAT3	RA
MBL2	RA
JUN	RA
HMGB1	RA
CXCL10	RA
ITGB2	RA
CD80	RA
REL	RA
ALB	RA
CTSK	RA
ADAM17	RA
HLA-DMA	RA
IL17RA	RA
CD79A	RA
CXCL1	RA
GPI	RA
CCL20	RA
HLA-C	RA
MMP12	RA
PRTN3	RA
IL11	RA
FSTL1	RA
MAFB	RA
HSPD1	RA
HLA-DRA	RA
CXCR3	RA
HLA-DMB	RA
CPT2	RA
PTGS1	RA
MICA	RA
BTNL2	RA
FOS	RA
IL10RA	RA
CD86	RA
MMP8	RA
TNFAIP6	RA
MPO	RA
HP	RA
NFKBIA	RA
SIAE	RA
TNFSF13	RA
SLC19A1	RA
PTH	RA
CAT	RA
CXCL5	RA
CCR2	RA
IFNB1	RA
OLAH	RA
HLA-DQA2	RA
IL21	RA
ANGPT1	RA
TEK	RA
MAPK1	RA
CD44	RA
NOS2	RA
CHI3L1	RA
TNFRSF13C	RA
S100A8	RA
ITGAL	RA
ATIC	RA
IL7	RA
FLT1	RA
STEAP4	RA
PIK3CG	RA
HSPA5	RA
MAPK14	RA
TAGAP	RA
RELB	RA
CR1	RA
OSM	RA
ACAN	RA
ADAMTS4	RA
IL22	RA
CD4	RA
TLR9	RA
CTSL	RA
AP4B1-AS1	RA
RETN	RA
IL37	RA
MAPK8	RA
CXCL2	RA
HLA-DOA	RA
CSF1R	RA
LTB	RA
APOH	RA
HLA-DRB5	RA
DHODH	RA
MICB	RA
ELANE	RA
CXCR4	RA
C4A	RA
TFRC	RA
CARD8	RA
NR4A2	RA
RIPK1	RA
PPP1CB	RA
IL19	RA
PLA2G2A	RA
NR3C1	RA
HFE	RA
CCN6	RA
CX3CR1	RA
PPP1CC	RA
ANXA5	RA
CD69	RA
CCR7	RA
DDX39B	RA
TIMP2	RA
CCRL2	RA
SAA4	RA
TGFB3	RA
BST1	RA
ANKH	RA
ANXA1	RA
IL16	RA
ERAP1	RA
LRRK2	RA
CX3CL1	RA
MAP3K8	RA
ALOX5	RA
CCL4	RA
DEK	RA
CXCL6	RA
TGFB2	RA
CLEC16A	RA
PRRC2A	RA
IL32	RA
BTLA	RA
IL18R1	RA
SELL	RA
FOLR2	RA
LIF	RA
CXCR5	RA
ENO1	RA
CTSB	RA
SH2D1A	RA
CXCL9	RA
CAST	RA
CTSG	RA
CILP	RA
HLA-A	RA
MMP14	RA
NFKB1	RA
HAS1	RA
SYVN1	RA
GNAQ	RA
SAA2	RA
IKBKB	RA
CR2	RA
NPSR1	RA
LTBR	RA
TNFSF14	RA
HGD	RA
HTRA1	RA
LECT2	RA
IL18BP	RA
PRKCD	RA
H19	RA
JAM3	RA
SRF	RA
ZNF334	RA
PLA2G10	RA
PLB1	RA
HAPLN1	RA
IRAK1	RA
HOTAIR	RA
TREX1	RA
SIGLEC1	RA
TAP2	RA
IL26	RA
BLK	RA
SUPT20H	RA
IL12B	RA
IL22RA1	RA
C5	RA
WAS	RA
MALAT1	RA
IL12A	RA
MVK	RA
CASP10	RA
C4B	RA
RASGRP1	RA
SFTPD	RA
CALCA	RA
VDR	RA
ZFAS1	RA
SNHG29	RA
LTF	RA
HMGB2	RA
UCA1	RA
PSMB9	RA
GZMB	RA
MMP7	RA
INS	RA
CSF3	RA
RAG2	RA
STAT1	RA
IL33	RA
TLR3	RA
ICOS	RA
CD36	RA
ZNF627	RA
ICOSLG	RA
XDH	RA
PRG4	RA
BTK	RA
NLRP12	RA
BMP6	RA
CCL21	RA
TPMT	RA
IL36RN	RA
HPRT1	RA
FBN1	RA
ABCB1	RA
GCH1	RA
ADA	RA
SNHG28	RA
CCL18	RA
MYD88	RA
TP53	RA
ELMO2	RA
ACE	RA
CARD14	RA
PTGES	RA
PRL	RA
ADIPOQ	RA
PTPRC	RA
TNFSF4	RA
ETS1	RA
GPT	RA
HAMP	RA
CASP1	RA
FBXL19-AS1	RA
IL3	RA
TLR5	RA
TRAF3IP2	RA
ANGPT2	RA
TNFRSF10A	RA
TAP1	RA
MMP10	RA
CXCL13	RA
CCN2	RA
TYMS	RA
DNASE1	RA
PON1	RA
PXK	RA
IL6-AS1	RA
PIK3CD	RA
TNFSF12	RA
PPARG	RA
BMP2	RA
CFI	RA
RAG1	RA
LEP	RA
HLA-DRB4	RA
TF	RA
UBE2L3	RA
GHRL	RA
LBR	RA
ERAP2	RA
ENG	RA
COL11A1	RA
CD58	RA
CCR3	RA
TFR2	RA
AIRE	RA
IFNGR1	RA
IFIH1	RA
BANK1	RA
TRAF6	RA
LCE3C	RA
LCE3B	RA
PRF1	RA
RELA	RA
MECP2	RA
TREM1	RA
COL1A1	RA
IL4R	RA
PLA2G4A	RA
JAZF1	RA
COL9A2	RA
SERPINE1	RA
NFKB2	RA
B2M	RA
TH	RA
HJV	RA
DKK1	RA
GSTM1	RA
DCLRE1C	RA
COL11A2	RA
FGF2	RA
PRKCQ	RA
MS4A1	RA
CD14	RA
CCN1	RA
DNASE1L3	RA
SMAD3	RA
MUC1	RA
NAT2	RA
ADRB2	RA
HIF1A	RA
NOS3	RA
FCER2	RA
IL5	RA
CRH	RA
LRBA	RA
TNFRSF13B	RA
ATRIP	RA
ATRIP-TREX1	RA
DPP4	RA
BCL2	RA
CFLAR	RA
STING1	RA
CD8A	RA
JAK2	RA
TYK2	RA
COL9A1	RA
BPI	RA
PPP1CA	RA
TGFBR2	RA
POMC	RA
SLC26A2	RA
VIM	RA
CP	RA
SOCS3	RA
ADAMTS5	RA
IGHM	RA
CALR	RA
OPRM1	RA
FN1	RA
CD19	RA
IL17F	RA
CDK6	RA
HMOX1	RA
KIF5A	RA
TNFSF10	RA
SOD1	RA
TNFRSF14	RA
IGF1	RA
AFF3	RA
HLA-G	RA
RUNX1	RA
AGER	RA
CD226	RA
P2RX7	RA
TRPV1	RA
ESR1	RA
GDF5	RA
CXCL11	RA
WIPF1	RA
CCL11	RA
IRF1	RA
MTRR	RA
NAMPT	RA
SQSTM1	RA
SUMO4	RA
IL10RB	RA
CXCR2	RA
LOC100287329	RA
FCAR	RA
HRH2	RA
BIRC5	RA
MTR	RA
APOE	RA
TTC7A	RA
CD27	RA
C3	RA
OLIG3	RA
VWF	RA
ITGA4	RA
MMP19	RA
SLC17A5	RA
RAB27A	RA
MTHFD1	RA
LOC102723407	RA
SELP	RA
IFNA1	RA
TAPBP	RA
ICAM3	RA
TNFSF15	RA
TGFBR1	RA
MMEL1	RA
GSTP1	RA
VIP	RA
CD5	RA
H2AC18	RA
EPO	RA
TNFRSF6B	RA
CASP8	RA
ITGA2	RA
GATA3	RA
PPARA	RA
ABCG2	RA
ITGB1	RA
KIAA1109	RA
CCR4	RA
CALCR	RA
MMP17	RA
EGF	RA
BSG	RA
CAV1	RA
ACTA2	RA
BMP4	RA
ASPN	RA
JAK3	RA
SERPINA1	RA
KIT	RA
PTX3	RA
SAMHD1	RA
SOST	RA
HLA-DPA1	RA
SRC	RA
HAVCR2	RA
TRIM21	RA
HLA-DRB3	RA
ATM	RA
CD274	RA
ENPP1	RA
B3GAT1	RA
MYC	RA
IRF4	RA
IL7R	RA
DEFB4A	RA
TLR7	RA
PRKCH	RA
NPY	RA
KITLG	RA
GGH	RA
SH2B3	RA
GSTT1	RA
NOS1	RA
PLAUR	RA
MATN1	RA
FPGS	RA
SLC22A5	RA
SPARC	RA
FCGR1A	RA
SOD2	RA
CCL3L1	RA
SOCS1	RA
PRDM1	RA
TRPV4	RA
ZAP70	RA
NFKBIE	RA
CCL19	RA
RNASEH2B	RA
HNF4A	RA
PTPN11	RA
LPIN2	RA
TAC1	RA
HLA-DOB	RA
ZFP36	RA
CD83	RA
HTR2A	RA
RBPJ	RA
EDN1	RA
IL20	RA
MOCOS	RA
ATXN2	RA
LRP5	RA
AKT1	RA
F2RL1	RA
IBSP	RA
SERPINA3	RA
NPPB	RA
PLAU	RA
IRAK4	RA
INPP5E	RA
TACR1	RA
AR	RA
AIF1	RA
FAM167A	RA
THBD	RA
IL21-AS1	RA
F3	RA
PTGER4	RA
IGFBP1	RA
ASAH1	RA
CXCL16	RA
LGALS3	RA
ITPA	RA
LEPQTL1	RA
NOD1	RA
NGF	RA
CASP3	RA
ESR2	RA
PSMB8	RA
HGF	RA
CCL13	RA
CNR2	RA
TNFRSF17	RA
NOTCH4	RA
SPRED2	RA
ITGAV	RA
TPR	RA
CST3	RA
TRB	RA
UBASH3A	RA
RPA3	RA
ALPL	RA
DHFR	RA
APOM	RA
TNXB	RA
GZMA	RA
MTOR	RA
CYP2C9	RA
HAVCR1	RA
H3C14	RA
CD163	RA
FGFR2	RA
IRF8	RA
IL1RL2	RA
IL21R	RA
PARP1	RA
IL12RB1	RA
AMPD1	RA
TRPS1	RA
JAK1	RA
CD55	RA
KLRK1	RA
CA2	RA
CFHR2	RA
GC	RA
MDM2	RA
RO60	RA
IKBKE	RA
ALPP	RA
MAP3K14	RA
ATP6V1B1	RA
FGFR1	RA
HSPA4	RA
TCIRG1	RA
PECAM1	RA
S100A4	RA
NTRK1	RA
LBP	RA
SPTAN1	RA
TNFRSF9	RA
P4HA2	RA
REN	RA
MIR21	RA
ADAM10	RA
CD81	RA
MIR223	RA
IREB2	RA
PIP4K2C	RA
CCL17	RA
PSTPIP2	RA
PYCARD	RA
IL27	RA
DCN	RA
PLAT	RA
MIR499A	RA
PNP	RA
EGFR	RA
KIR2DS2	RA
COL1A2	RA
RAD51B	RA
COL10A1	RA
ACP1	RA
IL17D	RA
ELN	RA
APOA1	RA
TNFRSF4	RA
COMT	RA
MAP3K7	RA
KDR	RA
SERPINC1	RA
F2	RA
CYP19A1	RA
CYP2C19	RA
CYP1A2	RA
PSORS1C1	RA
HLA-DQB2	RA
PHF19	RA
CCL22	RA
CD2	RA
APRT	RA
TLR8	RA
COX5A	RA
SIRT1	RA
CRLF1	RA
MAP2K6	RA
MIRLET7I	RA
STAT6	RA
FGF1	RA
FCN2	RA
IL24	RA
HARS1	RA
ADAR	RA
PRSS2	RA
RORC	RA
TSBP1	RA
PTPN12	RA
MUC5B	RA
PTHLH	RA
ATG5	RA
TNFRSF25	RA
GSN	RA
IL34	RA
ADORA3	RA
EPCAM	RA
STAT5B	RA
CDH11	RA
TBX21	RA
XIAP	RA
PRDX5	RA
CFB	RA
COG6	RA
PTEN	RA
ADAD1	RA
IFNA2	RA
ATOD1	RA
ATOD3	RA
ATOD5	RA
ATOD6	RA
DDR2	RA
CXCR1	RA
DDX41	RA
IL15RA	RA
EEF1A1	RA
ALOX15	RA
HRH4	RA
DPEP1	RA
CFH	RA
CCL26	RA
PVT1	RA
PIK3R1	RA
NAGLU	RA
PDGFB	RA
PDGFRB	RA
LGALS9	RA
ADAMTS12	RA
MET	RA
IL1RL1	RA
GGT1	RA
FOXO1	RA
CHUK	RA
ABCC1	RA
ATP6V0E2	RA
CSN1S1	RA
RARRES2	RA
POU3F1	RA
IL9	RA
TYR	RA
TNFRSF8	RA
GAS5	RA
KIR2DL3	RA
CD38	RA
ADRB3	RA
LBH	RA
CCR8	RA
MIR140	RA
TDRKH	RA
YDJC	RA
IRF3	RA
PGF	RA
ZNF354A	RA
LIN54	RA
USP50	RA
FRG2C	RA
IFI16	RA
WDFY4	RA
MMP15	RA
TPO	RA
GJB6	RA
GNAS	RA
CD70	RA
FADD	RA
MATN3	RA
CREM	RA
IGF1R	RA
IGFBP3	RA
IGF2	RA
LSM2	RA
BDNF	RA
ATOD7	RA
ATOD8	RA
ATOD9	RA
TIMP3	RA
CSK	RA
UBA1	RA
TCF3	RA
C5AR1	RA
MMP20	RA
RHOA	RA
HNRNPA2B1	RA
SAAL1	RA
HSPG2	RA
SDC1	RA
IL1RAP	RA
MIR143	RA
CENPB	RA
CNDP2	RA
DUSP1	RA
DNTT	RA
THBS1	RA
BRD2	RA
KLRD1	RA
PPP3CA	RA
TBX1	RA
BMP7	RA
LINC01104	RA
AICDA	RA
F13A1	RA
IFNGR2	RA
LGALS3BP	RA
LGALS2	RA
ELMO1	RA
SSB	RA
AKT2	RA
MAPK10	RA
BACH2	RA
ADORA2A	RA
IL17B	RA
FRZB	RA
CD68	RA
FCN3	RA
MCL1	RA
MBP	RA
WNT1	RA
ARID5B	RA
TNPO3	RA
ADGRE5	RA
PGR	RA
THPO	RA
RNPC3	RA
PPBP	RA
PLD4	RA
GSR	RA
ADM	RA
KLF12	RA
B3GNT2	RA
VAV1	RA
LPA	RA
IFNG-AS1	RA
EGR1	RA
MC3R	RA
CHST11	RA
DNASE2	RA
RBP4	RA
TGIF1	RA
IKBKG	RA
F5	RA
LINC02656	RA
GDF15	RA
AHSG	RA
BAX	RA
MAP2K4	RA
TSLP	RA
PSORS1C3	RA
IGKC	RA
VTN	RA
ERBB3	RA
MAPKAPK2	RA
CDK4	RA
TIE1	RA
GAST	RA
SDC3	RA
KIR2DL2	RA
PDE3A	RA
SLCO1C1	RA
SUMO1	RA
PPIA	RA
FGFR3	RA
FMOD	RA
PHTF1	RA
PLG	RA
MIR30A	RA
CXCL3	RA
MIR17	RA
IL18RAP	RA
RIPK2	RA
ETS2	RA
MMP11	RA
IGHE	RA
GHSR	RA
TRAF2	RA
LILRB1	RA
GP1BB	RA
MIR221	RA
GUSB	RA
CCL7	RA
ADAM15	RA
MAP3K1	RA
CYBC1	RA
CXCR6	RA
KIR2DL1	RA
IDO1	RA
IFNL1	RA
BCL2L1	RA
PFKM	RA
MIR125A	RA
APOB	RA
CYP1A1	RA
TNFRSF12A	RA
BMP5	RA
CAMP	RA
CDKN1A	RA
RSBN1	RA
ITGAX	RA
LERFS	RA
GOLGB1	RA
IRX1	RA
SALL3	RA
LGALS8	RA
MSN	RA
LCK	RA
SLCO1B1	RA
ICAM2	RA
TYRO3	RA
RAC1	RA
ENO2	RA
CD209	RA
BCL6	RA
RNASE3	RA
SHMT1	RA
XRCC1	RA
YWHAH	RA
MSH5	RA
TAC3	RA
ATP6V1F	RA
LEPR	RA
ARL15	RA
CEBPB	RA
CARD9	RA
FPR2	RA
MIR16-1	RA
MAP2K1	RA
A2M	RA
TSPO	RA
MB	RA
PROCR	RA
LCN2	RA
TLR6	RA
GLA	RA
LGALS1	RA
MIR145	RA
CCL8	RA
PLCL2	RA
ANPEP	RA
SUOX	RA
TXNDC5	RA
GPX3	RA
IKZF3	RA
ANXA3	RA
FAM107A	RA
TMSB4X	RA
PDE4A	RA
AHR	RA
ADAMTS7	RA
FCGRT	RA
ELAVL1	RA
MTNR1B	RA
GTF2I	RA
MPIG6B	RA
CALCRL	RA
TXN	RA
CD59	RA
PADI6	RA
KRT18	RA
HNRNPC	RA
PRKCB	RA
PDE2A	RA
ZNF774	RA
IL1F10	RA
FADS1	RA
HAS2	RA
FTO	RA
ANGPTL4	RA
GRN	RA
CASP7	RA
CYP21A2	RA
XBP1	RA
VTCN1	RA
VEGFC	RA
FLNB	RA
CYP17A1	RA
KLRC1	RA
RFC1	RA
COL9A3	RA
MIR126	RA
HTR3A	RA
C1QA	RA
GPSM3	RA
SOCS2	RA
ARHGEF3	RA
NR2F2	RA
ITLN1	RA
TNFRSF18	RA
IL36A	RA
DNMT1	RA
RNASEH2A	RA
IL20RB	RA
CYCS	RA
ALOX5AP	RA
CYP21A1P	RA
SLAMF7	RA
APP	RA
CYP2D6	RA
MC4R	RA
RNASEH2C	RA
CD1D	RA
CFTR	RA
TCN1	RA
PAX5	RA
BRAF	RA
MIR27A	RA
MIR99B	RA
VIPR1	RA
AIM2	RA
ENPP2	RA
PHRF1	RA
AXL	RA
SPHK1	RA
CYP3A4	RA
FCN1	RA
COL5A1	RA
CREB1	RA
CNR1	RA
SEMA3C	RA
SLPI	RA
BST2	RA
SULT1A3	RA
SMAD2	RA
SOD3	RA
MIR34A	RA
NFATC1	RA
CLU	RA
OSCAR	RA
TAB2	RA
HPX	RA
RPS12P4	RA
EFEMP1	RA
TNFRSF10B	RA
HDAC9	RA
UNC13D	RA
DDX58	RA
SERPINF1	RA
MMP16	RA
TIRAP	RA
NRP1	RA
SEMA4A	RA
STAT5A	RA
IGFBP2	RA
IAPP	RA
TGFA	RA
MIR222	RA
MAP2K3	RA
IL17RC	RA
YY1	RA
HDAC1	RA
KLRB1	RA
TEC	RA
HOXD13	RA
TNC	RA
USH2A	RA
SCGB1A1	RA
GAS6	RA
HLA-DRB9	RA
PLOD2	RA
QPCT	RA
GHR	RA
MAP2K7	RA
ATG16L1	RA
ADAMTSL1	RA
HSP90AA1	RA
NOTCH1	RA
CD200R1	RA
CCL27	RA
BAG6	RA
BCL2L11	RA
ITGA5	RA
HSP90AB1	RA
PFKFB3	RA
ADSL	RA
CCL1	RA
AKR1B1	RA
OPRD1	RA
PFF0160c	RA
CSF2RA	RA
HDAC2	RA
HDAC3	RA
HDAC4	RA
HDAC5	RA
HDAC6	RA
HDAC7	RA
HDAC8	RA
HDAC10	RA
HDAC11	RA
KAT5	RA
ITGB7	RA
PLA2G1B	RA
S1PR1	RA
ADAM 17	RA
BDKRB1	RA
BACE1	RA
BACE2	RA
PDE4B	RA
EBP	RA
IFN	RA
G6PD	RA
ITGB3	RA
IL1	RA
IL1R2	RA
LTB4R	RA
MAPK12	RA
MMP	RA
ROCK2	RA
PLA2	RA
SGPL1	RA
ESRRA	RA
MAPK11	RA
PDE4D	RA
CADM1	RA
ACKR1	RA
ACKR2	RA
ACKR3	RA
ACKR4	RA
MAPKAPK5	RA
IL17RB	RA
IL17RD	RA
IL17RE	RA
