# Supplementary material for: Detecting potential mechanism of vitamin D in treating rheumatoid arthritis based on network pharmacology and molecular docking
Source: Front Pharmacol. 2022 Nov 30;13:1047061. doi: 10.3389/fphar.2022.1047061 (PMC9749856; doi:10.3389/fphar.2022.1047061)
Supplement: Supplementary file 5 [file Table5.XLSX]

## Sheet: Sheet1
Description	Gene Set Size	Overlap	Expected Value	Enrichment Ratio	P Value	FDR	userId
cell proliferation	1986	78	24.789	3.1465	0	0	ABCB1；ABCC4；ACE2；ACHE；AHR；AKR1B1；AKR1C2；ANXA1；BCL2；CASP3；CCNA2；CCND1；CRH；CYP1A1；CYP1B1；EDNRA；FCGR2B；FOLR2；GSTP1；HMGB1；HPRT1；IMPDH1；LTA；MYC；NFKBIA；NOS2；PCNA；PLA2G1B；PLA2G4A；PPARD；PPARG；PTGDR2；PTGS1；PTGS2；PTK2B；RAC1；RXRA；SLC7A11；TLR9；TNF；TNFSF11；TP53；XDH；SRC；VDR；APP；AR；CALCRL；CCNE2；CCR2；CDC25A；CDC7；CDK2；CSF1R；ESR1；EZH2；FGFR1；FLT1；HMGCR；IL6ST；JAK3；KDR；KIT；MAPK11；MDM2；MET；MMP2；MTOR；OPRM1；PDGFRB；RPS6K…	BP
small molecule metabolic process	1960	80	24.465	3.27	0	0	ABCB11；ABCC1；ABCG2；ACAT1；AKR1B1；AKR1B10；AKR1C1；AKR1C2；ALOX5；ANXA1；AOX1；CFTR；CYP17A1；CYP19A1；CYP1A1；CYP1A2；CYP1B1；CYP24A1；CYP2C19；CYP2C9；CYP2D6；CYP2E1；CYP3A4；DHFR；DHODH；FOLR2；FPGS；GGH；GSTA1；GSTP1；HMGB1；HPRT1；IMPDH1；ITPA；MAPK3；MPO；MTHFR；NOS2；PLA2G1B；PLA2G4A；PPARA；PPARD；PPARG；PTGES3；PTGS1；PTGS2；PTK2B；RXRA；SLC16A1；SLC22A11；SLC7A11；SULT1A1；TBXAS1；TNF；TTR；TYMS；UGT1A1；UGT1A10；UGT1A3；UGT1A6；UGT1A8；UGT1A9…	BP
secretion	1605	65	20.034	3.2445	0	0	ABCB11；ABCC3；ABCC4；ACHE；ALB；ALOX5；ANXA1；ASIC1；CA2；CASP1；CCND1；CFTR；CHUK；CRH；CXCR1；CYP19A1；DHODH；FCGR2A；FCGR2B；FCGR3B；GGH；GSTP1；HMGB1；HRH2；IMPDH1；MAPK3；MPO；NEU1；NOS2；ORM1；PLA2G1B；PLA2G2A；PLA2G4A；PPARD；RAC1；S100A7；SLC16A1；SLC22A2；SLC22A6；TLR9；TNF；TNFAIP6；TNFSF11；TRPV1；TTR；XDH；SRC；VDR；APP；CCR1；CCR2；CNR1；CSF1R；FGFR1；GSK3B；HMGCR；IDH1；KIT；MAPK11；MMP7；MTNR1B；OPRM1；PRKCB；PYGL；REN；	BP
response to endogenous stimulus	1595	68	19.909	3.4156	0	0	ACAT1；AHR；AKR1B1；AKR1C1；AKR1C2；ANXA1；BCL2；CA2；CASP3；CCNA2；CCND1；CFTR；CRH；CYP1A2；FCGR2B；FOLR2；GGH；GLRA1；GSTP1；HMGB1；HSD11B2；HSD3B1；HSPA5；MAPK3；NOS2；NR0B1；NR1I2；NR3C1；PCNA；PLA2G1B；PPARA；PPARD；PPARG；PTGS2；PTK2B；RXRA；TNF；TP53；TRPV1；TYMS；UGT1A1；EP300；NCOA3；SRC；VDR；APP；AR；ESR1；ESR2；EZH2；FGFR1；GSK3A；GSK3B；IDH1；JAK3；KIT；MAPK13；MDM2；MMP2；MTOR；OPRM1；PDGFRB；PIK3CA；PRKCB；REN；RPS6KB1；CDK4；CCNE1；	BP
regulation of cell proliferation	1564	64	19.522	3.2784	0	0	ABCC4；ACE2；AHR；AKR1B1；AKR1C2；ANXA1；BCL2；CASP3；CCNA2；CCND1；CRH；CYP1B1；FCGR2B；FOLR2；GSTP1；HMGB1；LTA；MYC；NFKBIA；NOS2；PLA2G1B；PLA2G4A；PPARD；PPARG；PTGDR2；PTGS1；PTGS2；PTK2B；SLC7A11；TLR9；TNF；TP53；XDH；VDR；APP；AR；CALCRL；CCNE2；CCR2；CDC7；CDK2；CSF1R；ESR1；EZH2；FGFR1；FLT1；HMGCR；IL6ST；JAK3；KDR；KIT；MAPK11；MDM2；MMP2；MTOR；OPRM1；PDGFRB；RPS6KB1；TTK；CDK1；CDK4；CCNB2；CCNB1；CCNE1；	BP
response to oxygen-containing compound	1556	88	19.422	4.5309	0	0	AHR；AKR1B1；AKR1C1；AKR1C2；ANXA1；BCL2；CA2；CA3；CASP1；CASP3；CCNA2；CCND1；CFTR；CHUK；CRH；CYP1A1；CYP1A2；CYP1B1；CYP24A1；CYP2E1；DHFR；DHODH；FCGR2B；FOLR2；GGH；GLRA1；GSTP1；HMGB1；HSD11B2；HSD3B1；HSPA5；LTA；MAPK3；MPO；MTHFR；NFKBIA；NOS2；NR3C1；PCNA；PLA2G1B；PPARA；PPARD；PPARG；PRDX5；PTGER1；PTGS2；PTK2B；RPS6KA3；RXRA；S100A7；SLC22A6；THBD；TNF；TP53；TRPV1；TYMS；UGT1A1；NCOA3；SRC；VDR；APP；AR；CALCRL；CDK2；CNR1；CNR2；ESR1；EZH2；GSK3A；G…	BP
defense response	1518	63	18.948	3.3249	0	0	ACE2；ALOX5；ANXA1；ASIC1；BCL2；CASP1；CHUK；CRH；CYP19A1；FCGR1A；FCGR2B；FOLR2；GSTP1；HMGB1；IKBKB；LTA；MAPK3；MPO；NFKBIA；NOS2；ORM1；PLA2G1B；PLA2G2A；PPARA；PPARD；PPARG；PRDX5；PTGER1；PTGS1；PTGS2；PTK2B；RAC1；RPS6KA3；S100A7；TLR7；TLR9；TNF；TNFAIP6；TNFSF11；TRPV1；UGT1A1；EP300；SRC；APP；BRD4；CALCRL；CCR1；CCR2；CNR1；CNR2；CSF1R；CXCR3；EPHX2；ESR1；IL6ST；JAK3；KIT；MAPK13；MMP3；MMP7；OPRM1；RPS6KB1；TACR1；	BP
lipid metabolic process	1395	76	17.412	4.3647	0	0	ABCB11；ACAT1；ACHE；AKR1B1；AKR1B10；AKR1C1；AKR1C2；ALOX5；ANXA1；CFTR；CRH；CYP17A1；CYP19A1；CYP1A1；CYP1A2；CYP1B1；CYP24A1；CYP2C19；CYP2C9；CYP2D6；CYP2E1；CYP3A4；CYP3A5；FABP2；GSTA1；GSTP1；HSD11B1；HSD11B2；HSD3B1；MAPK3；NEU1；NR0B1；NR1I2；PLA2G1B；PLA2G2A；PLA2G4A；PPARA；PPARD；PPARG；PTGES3；PTGS1；PTGS2；PTK2B；RAC1；RXRA；SERPINA6；SLC16A1；SULT1A1；TBXAS1；TLR9；TNF；TRPV1；TTR；UGT1A1；UGT1A3；UGT1A8；UGT1A9；UGT2B7；SRC；VDR；APP；CNR1…	BP
response to abiotic stimulus	1123	58	14.017	4.1377	0	0	ABCB1；AKR1B1；ANXA1；ASIC1；BCL2；CA2；CASP1；CASP3；CCNA2；CCND1；CYP1A1；EDNRA；HRH2；HSD11B2；HSPA5；LTA；MAPK3；MPO；MTHFR；MYC；NFKBIA；NOS2；PCNA；PPARA；PPARD；PPARG；PTGES3；PTGS2；PTK2B；RAC1；SLC7A11；THBD；TLR7；TNF；TP53；TRPV1；EP300；SRC；APP；CDC25A；GSK3B；HMGCR；KIT；MAPK13；MAPK8；MDM2；MMP2；MMP3；MMP7；MTOR；OPRD1；OPRM1；PDGFRB；RPS6KB1；TACR1；AURKB；CDK4；CCNB1；	BP
cellular response to oxygen-containing compound	1074	62	13.406	4.6249	0	0	AHR；AKR1B1；AKR1C1；AKR1C2；ANXA1；CA2；CASP1；CCNA2；CFTR；CHUK；CRH；CYP1B1；CYP24A1；DHFR；FCGR2B；FOLR2；GLRA1；GSTP1；HMGB1；HSPA5；MAPK3；MPO；NFKBIA；NOS2；NR3C1；PCNA；PLA2G1B；PPARD；PPARG；PRDX5；PTGS2；PTK2B；TNF；TP53；TRPV1；UGT1A1；NCOA3；SRC；VDR；APP；AR；CALCRL；CDK2；ESR1；EZH2；GSK3A；GSK3B；HMGCR；JAK3；MAPK13；MAPK8；MDM2；MET；MMP2；MMP3；MTOR；PIK3CA；PRKCB；RPS6KB1；CDK1；CDK4；CCNB1；	BP
organic acid metabolic process	1068	52	13.331	3.9007	0	0	ABCB11；ABCC1；ABCG2；ACAT1；AKR1C1；AKR1C2；ALOX5；ANXA1；CYP1A1；CYP1A2；CYP1B1；CYP2C19；CYP2C9；CYP2D6；CYP2E1；CYP3A4；DHFR；FOLR2；FPGS；GGH；GSTA1；GSTP1；MAPK3；MPO；MTHFR；NOS2；PLA2G1B；PLA2G4A；PPARA；PPARD；PPARG；PTGES3；PTGS1；PTGS2；SLC16A1；SLC22A11；SLC7A11；SULT1A1；TBXAS1；TYMS；UGT1A1；UGT1A10；UGT1A3；UGT1A6；UGT1A8；UGT1A9；UGT2B7；CNR1；EPHX2；IDH1；KIT；MTOR；	BP
cellular lipid metabolic process	1065	55	13.293	4.1374	0	0	ACAT1；ACHE；AKR1B10；AKR1C1；AKR1C2；ALOX5；ANXA1；CRH；CYP1A1；CYP1A2；CYP1B1；CYP2C19；CYP2C9；CYP2D6；CYP2E1；CYP3A4；CYP3A5；FABP2；GSTA1；GSTP1；MAPK3；NEU1；PLA2G1B；PLA2G2A；PLA2G4A；PPARA；PPARD；PPARG；PTGES3；PTGS1；PTGS2；PTK2B；RAC1；TBXAS1；TLR9；TNF；TTR；UGT1A1；UGT1A3；UGT1A8；UGT1A9；SRC；CNR1；CSF1R；EPHX2；ESR1；FGFR1；FLT1；HMGCR；IDH1；KIT；MET；MTOR；PDGFRB；PIK3CA；	BP
oxoacid metabolic process	1048	50	13.081	3.8223	0	0	ABCB11；ABCC1；ACAT1；AKR1C1；AKR1C2；ALOX5；ANXA1；CYP1A1；CYP1A2；CYP1B1；CYP2C19；CYP2C9；CYP2D6；CYP2E1；CYP3A4；DHFR；FOLR2；FPGS；GGH；GSTA1；GSTP1；MAPK3；MPO；MTHFR；NOS2；PLA2G1B；PLA2G4A；PPARA；PPARD；PPARG；PTGES3；PTGS1；PTGS2；SLC16A1；SLC7A11；SULT1A1；TBXAS1；TYMS；UGT1A1；UGT1A10；UGT1A3；UGT1A6；UGT1A8；UGT1A9；UGT2B7；CNR1；EPHX2；IDH1；KIT；MTOR；	BP
response to nitrogen compound	1033	61	12.894	4.7309	0	0	ABCC4；AHR；AKR1B1；ANXA1；ASIC1；CA2；CASP3；CCNA2；CCND1；CFTR；CHUK；CRH；CYP2E1；DHFR；DHODH；FCGR2B；FOLR2；GGH；GLRA1；GSTM1；GSTM3；GSTP1；HPRT1；HSD11B2；HSPA5；MAPK3；MTHFR；NFKBIA；PCNA；PLA2G1B；PPARA；PPARG；PTGS2；PTK2B；SLC22A6；THBD；TNF；TP53；TRPV1；TYMS；SRC；APP；CDK2；CNR1；CNR2；EZH2；GSK3A；GSK3B；JAK3；MAPK13；MDM2；MMP2；MMP3；MTOR；OPRM1；PIK3CA；PRKCB；REN；RPS6KB1；CDK1；CDK4；	BP
response to drug	994	74	12.407	5.9643	0	0	ABCB1；ABCC1；ABCC4；ABCG2；AHR；ANXA1；ASIC1；BCL2；CA2；CA3；CASP3；CCNA2；CCND1；CFTR；CHUK；CRH；CYP1A1；CYP1A2；CYP1B1；CYP2C19；CYP2C9；CYP2D6；CYP2E1；CYP3A4；DHFR；DHODH；FOLR2；GGH；GLRA1；GSTP1；HPRT1；HSD11B2；HSPA5；LTA；MAPK3；MTHFR；MYC；NFKBIA；NOS2；NR1I2；NR3C1；PCNA；PPARA；PPARG；PTGS2；PTK2B；SLC22A1；SLC22A2；SLC22A6；SLC7A11；TNF；TP53；TRPV1；TYMS；UGT1A1；SRC；CDK2；CNR1；CNR2；EZH2；HMGCR；KDR；MAPK13；MDM2；MET；MMP3；MTOR；OPRM1；PDGFRB…	BP
oxidation-reduction process	968	50	12.083	4.1382	0	0	ABCC4；ACAT1；AKR1B1；AKR1B10；AKR1C1；AKR1C2；ALOX5；AOX1；CYP17A1；CYP19A1；CYP1A1；CYP1A2；CYP1B1；CYP24A1；CYP2C19；CYP2C9；CYP2D6；CYP2E1；CYP3A4；CYP3A5；DHFR；DHODH；HMGB1；HSD11B1；HSD11B2；HSD3B1；IMPDH1；MPO；MTHFR；MYC；NOS2；PPARA；PPARD；PPARG；PRDX5；PTGS1；PTGS2；TBXAS1；XDH；CNR1；GSK3A；GSK3B；HMGCR；IDH1；IL6ST；MTOR；PIK3CA；PYGL；CDK1；CCNB1；	BP
response to hormone	962	54	12.008	4.4971	0	0	ACAT1；AKR1B1；AKR1C1；AKR1C2；ANXA1；BCL2；CA2；CASP3；CCNA2；CCND1；CRH；CYP1A2；GGH；GSTP1；HMGB1；HSD11B2；HSD3B1；NOS2；NR0B1；NR1I2；NR3C1；PCNA；PLA2G1B；PPARA；PPARD；PPARG；PTGS2；PTK2B；RXRA；TNF；TRPV1；TYMS；UGT1A1；EP300；NCOA3；SRC；VDR；AR；ESR1；ESR2；EZH2；GSK3A；IDH1；JAK3；KIT；MDM2；MTOR；PDGFRB；PIK3CA；PRKCB；REN；RPS6KB1；CDK4；CCNE1；	BP
carboxylic acid metabolic process	960	48	11.983	4.0058	0	0	ABCB11；ABCC1；ACAT1；AKR1C1；AKR1C2；ALOX5；ANXA1；CYP1A1；CYP1A2；CYP1B1；CYP2C19；CYP2C9；CYP2D6；CYP2E1；CYP3A4；DHFR；FOLR2；FPGS；GGH；GSTA1；GSTP1；MAPK3；MTHFR；NOS2；PLA2G1B；PLA2G4A；PPARA；PPARD；PPARG；PTGES3；PTGS1；PTGS2；SLC16A1；SLC7A11；TBXAS1；TYMS；UGT1A1；UGT1A10；UGT1A3；UGT1A6；UGT1A8；UGT1A9；UGT2B7；CNR1；EPHX2；IDH1；KIT；MTOR；	BP
response to organonitrogen compound	945	57	11.795	4.8324	0	0	ABCC4；AHR；AKR1B1；ANXA1；ASIC1；CA2；CASP3；CCNA2；CCND1；CFTR；CHUK；CRH；CYP2E1；DHFR；DHODH；FCGR2B；FOLR2；GGH；GLRA1；GSTP1；HPRT1；HSD11B2；HSPA5；MAPK3；MTHFR；NFKBIA；PCNA；PLA2G1B；PPARA；PPARG；PTGS2；PTK2B；SLC22A6；THBD；TNF；TP53；TRPV1；TYMS；SRC；APP；CNR1；CNR2；EZH2；GSK3A；GSK3B；JAK3；MAPK13；MDM2；MMP2；MTOR；OPRM1；PIK3CA；PRKCB；REN；RPS6KB1；CDK1；CDK4；	BP
response to organic cyclic compound	905	65	11.296	5.7541	0	0	ABCC4；ACAT1；AHR；ANXA1；BCL2；CA2；CASP3；CCNA2；CCND1；CFTR；CRH；CYP1A1；CYP1A2；CYP1B1；CYP24A1；DHFR；DHODH；FOLR2；GSTP1；HMGB1；HSD11B2；HSD3B1；HSPA5；MAPK3；MTHFR；NFKBIA；NR0B1；NR1I2；NR3C1；PCNA；PPARA；PPARD；PPARG；PTGS2；PTK2B；RXRA；SLC16A1；SLC22A6；SLC7A11；THBD；TNF；TRPV1；TYMS；UGT1A1；EP300；NCOA3；SRC；VDR；APP；AR；CNR1；ESR1；ESR2；EZH2；IDH1；MDM2；MTOR；OPRM1；PDGFRB；REN；RPS6KB1；CDK1；CDK4；CCNB1；CCNE1；	BP
integral component of plasma membrane	1596	56	16.964	3.3011	2.2204e-16	2.609e-13	ABCB11；ABCC1；ABCC2；ABCC3；ASIC1；ATP4A；CFTR；CHUK；CLCNKA；EDNRA；FCGR2B；GLRA1；GP1BA；HRH2；IKBKB；KCNQ2；KCNQ3；MC2R；PTGDR2；PTGER1；PTK2B；SCN10A；SLC15A1；SLC16A1；SLC16A7；SLC22A1；SLC22A11；SLC22A2；SLC22A6；SLC22A7；SLCO1B1；SLCO1C1；THBD；TNF；TNFSF11；TRPV1；UGT1A1；APP；CALCRL；CCR1；CCR2；CNR1；CNR2；CSF1R；CXCR3；FGFR1；FLT1；IL6ST；KDR；KIT；MET；MTNR1B；OPRD1；OPRM1；PDGFRB；TACR1；	CC
intrinsic component of plasma membrane	1673	57	17.783	3.2054	5.5511e-16	3.2613e-13	ABCB11；ABCC1；ABCC2；ABCC3；ASIC1；ATP4A；CFTR；CHUK；CLCNKA；EDNRA；FCGR2B；FOLR2；GLRA1；GP1BA；HRH2；IKBKB；KCNQ2；KCNQ3；MC2R；PTGDR2；PTGER1；PTK2B；SCN10A；SLC15A1；SLC16A1；SLC16A7；SLC22A1；SLC22A11；SLC22A2；SLC22A6；SLC22A7；SLCO1B1；SLCO1C1；THBD；TNF；TNFSF11；TRPV1；UGT1A1；APP；CALCRL；CCR1；CCR2；CNR1；CNR2；CSF1R；CXCR3；FGFR1；FLT1；IL6ST；KDR；KIT；MET；MTNR1B；OPRD1；OPRM1；PDGFRB；TACR1；	CC
cell surface	782	34	8.3121	4.0904	1.9845e-12	7.7727e-10	ABCB1；ABCC2；ACE2；ACHE；ANXA1；ASIC1；CDH11；CFTR；CXCR1；FCGR2B；FCGR3A；FOLR2；GLRA1；GP1BA；HMGB1；HSPA5；KCNQ3；PLA2G1B；SLC22A11；SLC7A11；THBD；TNF；TRPV1；APP；CCR1；CCR2；CSF1R；CXCR3；IL6ST；KIT；MET；MMP7；PDGFRB；RPS6KB1；	CC
endoplasmic reticulum membrane	1049	36	11.15	3.2287	3.3698e-10	7.3229e-08	BCL2；CFTR；CYP17A1；CYP19A1；CYP1A1；CYP1A2；CYP1B1；CYP2C19；CYP2C9；CYP2D6；CYP2E1；CYP3A4；CYP3A5；FKBP1A；HSD11B1；HSD11B2；HSD3B1；HSPA5；PLA2G2A；PLA2G4A；PTGS1；PTGS2；RAC1；TBXAS1；TLR7；TLR9；UGT1A1；UGT1A10；UGT1A3；UGT1A6；UGT1A8；UGT1A9；UGT2B7；HMGCR；MTOR；CDK1；	CC
cyclin-dependent protein kinase holoenzyme complex	41	9	0.4358	20.652	3.7315e-10	7.3229e-08	CCNA2；CCND1；CCNE2；CDK2；CDK1；CDK4；CCNB2；CCNB1；CCNE1；	CC
endoplasmic reticulum subcompartment	1053	36	11.193	3.2164	3.7393e-10	7.3229e-08	BCL2；CFTR；CYP17A1；CYP19A1；CYP1A1；CYP1A2；CYP1B1；CYP2C19；CYP2C9；CYP2D6；CYP2E1；CYP3A4；CYP3A5；FKBP1A；HSD11B1；HSD11B2；HSD3B1；HSPA5；PLA2G2A；PLA2G4A；PTGS1；PTGS2；RAC1；TBXAS1；TLR7；TLR9；UGT1A1；UGT1A10；UGT1A3；UGT1A6；UGT1A8；UGT1A9；UGT2B7；HMGCR；MTOR；CDK1；	CC
nuclear outer membrane-endoplasmic reticulum membrane network	1072	36	11.395	3.1594	6.0846e-10	1.0213e-07	BCL2；CFTR；CYP17A1；CYP19A1；CYP1A1；CYP1A2；CYP1B1；CYP2C19；CYP2C9；CYP2D6；CYP2E1；CYP3A4；CYP3A5；FKBP1A；HSD11B1；HSD11B2；HSD3B1；HSPA5；PLA2G2A；PLA2G4A；PTGS1；PTGS2；RAC1；TBXAS1；TLR7；TLR9；UGT1A1；UGT1A10；UGT1A3；UGT1A6；UGT1A8；UGT1A9；UGT2B7；HMGCR；MTOR；CDK1；	CC
serine/threonine protein kinase complex	86	11	0.91411	12.034	1.7829e-09	2.6186e-07	CCNA2；CCND1；CHUK；IKBKB；CCNE2；CDK2；CDK1；CDK4；CCNB2；CCNB1；CCNE1；	CC
protein kinase complex	105	11	1.1161	9.856	1.5243e-08	1.9901e-06	CCNA2；CCND1；CHUK；IKBKB；CCNE2；CDK2；CDK1；CDK4；CCNB2；CCNB1；CCNE1；	CC
endoplasmic reticulum part	1332	38	14.158	2.684	1.7035e-08	2.0017e-06	ALB；BCL2；CFTR；CYP17A1；CYP19A1；CYP1A1；CYP1A2；CYP1B1；CYP2C19；CYP2C9；CYP2D6；CYP2E1；CYP3A4；CYP3A5；FKBP1A；HSD11B1；HSD11B2；HSD3B1；HSPA5；PLA2G2A；PLA2G4A；PTGS1；PTGS2；RAC1；TBXAS1；TLR7；TLR9；UGT1A1；UGT1A10；UGT1A3；UGT1A6；UGT1A8；UGT1A9；UGT2B7；APP；HMGCR；MTOR；CDK1；	CC
endoplasmic reticulum	1861	46	19.781	2.3255	3.2448e-08	3.4661e-06	ALB；BCL2；CFTR；CYP17A1；CYP19A1；CYP1A1；CYP1A2；CYP1B1；CYP2C19；CYP2C9；CYP2D6；CYP2E1；CYP3A4；CYP3A5；FKBP1A；GLRA1；HSD11B1；HSD11B2；HSD3B1；HSPA5；PLA2G2A；PLA2G4A；PTGS1；PTGS2；RAC1；S100A7；SLC7A11；TBXAS1；TLR7；TLR9；TP53；UGT1A1；UGT1A10；UGT1A3；UGT1A6；UGT1A8；UGT1A9；UGT2B7；XDH；APP；CALCRL；HMGCR；KDR；MTOR；OPRM1；CDK1；	CC
side of membrane	481	21	5.1127	4.1075	4.5296e-08	4.4353e-06	ANXA1；CHUK；CXCR1；FCGR2B；FCGR3A；FKBP1A；FOLR2；GLRA1；GP1BA；IKBKB；PTK2B；SLC22A11；TNF；TRPV1；SRC；CCR1；CCR2；CNR2；CXCR3；IL6ST；KIT；	CC
receptor complex	396	18	4.2092	4.2764	2.4333e-07	2.1994e-05	ABCG2；AHR；CHUK；IKBKB；PTK2B；RXRA；TLR7；VDR；APP；CALCRL；CSF1R；FGFR1；FLT1；IL6ST；KDR；KIT；MET；PDGFRB；	CC
external side of plasma membrane	289	15	3.0718	4.8831	4.8704e-07	4.0876e-05	ANXA1；CXCR1；FCGR2B；FCGR3A；FOLR2；GLRA1；GP1BA；SLC22A11；TNF；TRPV1；CCR1；CCR2；CXCR3；IL6ST；KIT；	CC
transferase complex, transferring phosphorus-containing groups	254	13	2.6998	4.8151	3.3702e-06	0.000264	CCNA2；CCND1；CHUK；IKBKB；TP53；CCNE2；CDK2；PIK3CA；CDK1；CDK4；CCNB2；CCNB1；CCNE1；	CC
membrane raft	311	14	3.3057	4.2351	6.231e-06	0.00043328	ACE2；CASP3；IKBKB；MAPK3；PTGS2；PTK2B；SLC22A6；TNF；SRC；APP；CNR1；KDR；OPRD1；OPRM1；	CC
membrane microdomain	312	14	3.3163	4.2215	6.4637e-06	0.00043328	ACE2；CASP3；IKBKB；MAPK3；PTGS2；PTK2B；SLC22A6；TNF；SRC；APP；CNR1；KDR；OPRD1；OPRM1；	CC
plasma membrane region	1175	30	12.489	2.402	6.6374e-06	0.00043328	ABCB1；ABCC1；ABCC2；ABCC4；ABCG2；ACE2；ANXA1；CA2；CFTR；GLRA1；MAPK3；PTGS2；RAC1；SCN10A；SLC22A1；SLC22A11；SLC22A6；SLC22A7；SLC22A8；SLC7A11；SLCO1B1；THBD；TLR9；TRPV1；SRC；CNR1；MET；OPRD1；OPRM1；PDGFRB；	CC
secretory granule	831	24	8.8329	2.7171	8.3652e-06	0.00050652	ABCC4；ALB；ALOX5；CXCR1；FCGR2A；FCGR3B；GGH；GSTP1；HMGB1；IMPDH1；MPO；NEU1；ORM1；PLA2G1B；PLA2G2A；RAC1；S100A7；TNFAIP6；TTR；APP；IDH1；KIT；OPRD1；PYGL；	CC
secretory granule lumen	320	14	3.4014	4.116	8.6216e-06	0.00050652	ALB；ALOX5；GGH；GSTP1；HMGB1；IMPDH1；MPO；NEU1；ORM1；S100A7；TTR；APP；IDH1；PYGL；	CC
drug binding	1707	73	21.199	3.4435	0	0	ABCB1；ABCB11；ABCC1；ABCC2；ABCC3；ABCC4；ABCG2；ACHE；ALB；ATP4A；CFTR；CHUK；CYP17A1；CYP19A1；CYP1A1；CYP1B1；CYP2C19；CYP2C9；CYP2D6；CYP2E1；CYP3A4；CYP3A5；DHFR；DHODH；FKBP1A；FOLR2；FPGS；GLRA1；GSTP1；HSPA5；IKBKB；MAPK3；NOS2；NR1I2；PPARA；PPARD；PPARG；PTK2B；RPS6KA3；TLR7；TP53；TPMT；TRPV1；TYMS；SRC；VDR；AURKA；CDC7；CDK2；CNR1；CSF1R；FGFR1；FLT1；GC；GSK3A；GSK3B；JAK3；KDR；KIT；MAPK11；MAPK13；MAPK8；MET；MTOR；PDGFRB；PIK3CA；PRKCB；PYGL；RP…	MF
carboxylic acid binding	201	24	2.4962	9.6145	0	0	AKR1C1；AKR1C2；ALB；DHFR；FABP2；FOLR2；GLRA1；NOS2；PLA2G1B；PPARA；PPARD；PPARG；RXRA；TNFAIP6；TYMS；UGT1A1；UGT1A10；UGT1A3；UGT1A6；UGT1A8；UGT1A9；UGT2B7；VDR；PYGL；	MF
monocarboxylic acid binding	72	18	0.89417	20.13	0	0	AKR1C1；AKR1C2；ALB；FABP2；PLA2G1B；PPARA；PPARD；PPARG；RXRA；UGT1A1；UGT1A10；UGT1A3；UGT1A6；UGT1A8；UGT1A9；UGT2B7；VDR；PYGL；	MF
cofactor binding	492	34	6.1102	5.5645	2.2204e-16	8.3356e-14	ACAT1；ALB；AOX1；CYP17A1；CYP19A1；CYP1A1；CYP1A2；CYP1B1；CYP24A1；CYP2C19；CYP2C9；CYP2D6；CYP2E1；CYP3A4；CYP3A5；DHFR；DHODH；GSTM1；GSTM3；GSTP1；HSD11B2；MPO；MTHFR；NOS2；PTGS1；PTGS2；TBXAS1；TPMT；TYMS；XDH；SRC；HMGCR；IDH1；PYGL；	MF
organic acid binding	212	24	2.6328	9.1157	2.2204e-16	8.3356e-14	AKR1C1；AKR1C2；ALB；DHFR；FABP2；FOLR2；GLRA1；NOS2；PLA2G1B；PPARA；PPARD；PPARG；RXRA；TNFAIP6；TYMS；UGT1A1；UGT1A10；UGT1A3；UGT1A6；UGT1A8；UGT1A9；UGT2B7；VDR；PYGL；	MF
protein kinase activity	649	38	8.0599	4.7147	9.992e-16	3.1258e-13	CCNA2；CCND1；CHUK；IKBKB；MAPK3；PTK2B；RAC1；RPS6KA3；SRC；AURKA；BRD4；CCNE2；CDC7；CDK2；CSF1R；FGFR1；FLT1；GSK3A；GSK3B；JAK3；KDR；KIT；MAPK11；MAPK13；MAPK8；MET；MTOR；PDGFRB；PIK3CA；PRKCB；RPS6KB1；TTK；AURKB；CDK1；CDK4；CCNB2；CCNB1；CCNE1；	MF
phosphotransferase activity, alcohol group as acceptor	783	40	9.7241	4.1135	1.5543e-14	4.1678e-12	CCNA2；CCND1；CHUK；IKBKB；MAPK3；PTK2B；RAC1；RPS6KA3；TLR9；SRC；AURKA；BRD4；CCNE2；CDC7；CDK2；CSF1R；ESR1；FGFR1；FLT1；GSK3A；GSK3B；JAK3；KDR；KIT；MAPK11；MAPK13；MAPK8；MET；MTOR；PDGFRB；PIK3CA；PRKCB；RPS6KB1；TTK；AURKB；CDK1；CDK4；CCNB2；CCNB1；CCNE1；	MF
heme binding	128	18	1.5896	11.323	2.6867e-14	6.3038e-12	CYP17A1；CYP19A1；CYP1A1；CYP1A2；CYP1B1；CYP24A1；CYP2C19；CYP2C9；CYP2D6；CYP2E1；CYP3A4；CYP3A5；MPO；NOS2；PTGS1；PTGS2；TBXAS1；SRC；	MF
monooxygenase activity	95	16	1.1798	13.562	4.1633e-14	8.6829e-12	AKR1C1；AKR1C2；CYP17A1；CYP19A1；CYP1A1；CYP1A2；CYP1B1；CYP24A1；CYP2C19；CYP2C9；CYP2D6；CYP2E1；CYP3A4；CYP3A5；NOS2；TBXAS1；	MF
tetrapyrrole binding	138	18	1.7138	10.503	1.0258e-13	1.9255e-11	CYP17A1；CYP19A1；CYP1A1；CYP1A2；CYP1B1；CYP24A1；CYP2C19；CYP2C9；CYP2D6；CYP2E1；CYP3A4；CYP3A5；MPO；NOS2；PTGS1；PTGS2；TBXAS1；SRC；	MF
kinase activity	845	40	10.494	3.8117	1.8652e-13	3.1827e-11	CCNA2；CCND1；CHUK；IKBKB；MAPK3；PTK2B；RAC1；RPS6KA3；TLR9；SRC；AURKA；BRD4；CCNE2；CDC7；CDK2；CSF1R；ESR1；FGFR1；FLT1；GSK3A；GSK3B；JAK3；KDR；KIT；MAPK11；MAPK13；MAPK8；MET；MTOR；PDGFRB；PIK3CA；PRKCB；RPS6KB1；TTK；AURKB；CDK1；CDK4；CCNB2；CCNB1；CCNE1；	MF
oxidoreductase activity	731	37	9.0783	4.0757	2.3215e-13	3.6312e-11	ABCC4；AKR1B1；AKR1B10；AKR1C1；AKR1C2；ALOX5；AOX1；CYP17A1；CYP19A1；CYP1A1；CYP1A2；CYP1B1；CYP24A1；CYP2C19；CYP2C9；CYP2D6；CYP2E1；CYP3A4；CYP3A5；DHFR；DHODH；GSTA1；GSTP1；HSD11B1；HSD11B2；HSD3B1；IMPDH1；MPO；MTHFR；NOS2；PRDX5；PTGS1；PTGS2；TBXAS1；XDH；HMGCR；IDH1；	MF
molecular transducer activity	1488	54	18.479	2.9222	2.8688e-13	4.1421e-11	CCNA2；CCND1；CXCR1；EDNRA；FCGR2B；FCGR2C；FOLR2；GLRA1；GP1BA；HRH2；MC2R；NR0B1；NR1I2；NR3C1；PPARA；PPARD；PPARG；PTGDR2；PTGER1；PTK2B；RXRA；THBD；TLR7；TLR9；TRPV1；VDR；AR；CALCRL；CCNE2；CCR1；CCR2；CDK2；CNR1；CNR2；CSF1R；CXCR3；ESR1；ESR2；FGFR1；FLT1；IL6ST；KDR；KIT；MET；MTNR1B；OPRD1；OPRM1；PDGFRB；TACR1；CDK1；CDK4；CCNB2；CCNB1；CCNE1；	MF
identical protein binding	1696	58	21.063	2.7537	3.5905e-13	4.8138e-11	ABCG2；ACAT1；ACHE；AHR；ALB；ANXA1；AOX1；BCL2；CASP1；CDH11；CHUK；CLCNKA；GSTM1；GSTM3；HPRT1；IKBKB；ITPA；MAPK3；NFKBIA；NOS2；NR0B1；PCNA；PPARG；PTGS2；SLC16A1；SLC22A1；SLC22A6；TLR9；TNF；TP53；TRPV1；TTR；TYMS；UGT1A1；UGT1A10；UGT1A3；UGT1A6；UGT1A8；UGT1A9；XDH；APP；CCR2；CSF1R；EPHX2；ESR1；ESR2；FGFR1；HMGCR；IDH1；IL6ST；KDR；KIT；MDM2；MET；MTOR；PYGL；RPS6KB1；TTK；	MF
nuclear receptor activity	48	12	0.59611	20.13	4.6008e-13	5.3973e-11	AHR；NR0B1；NR1I2；NR3C1；PPARA；PPARD；PPARG；RXRA；VDR；AR；ESR1；ESR2；	MF
transcription factor activity, direct ligand regulated sequence-specific DNA binding	48	12	0.59611	20.13	4.6008e-13	5.3973e-11	AHR；NR0B1；NR1I2；NR3C1；PPARA；PPARD；PPARG；RXRA；VDR；AR；ESR1；ESR2；	MF
oxidoreductase activity, acting on paired donors, with incorporation or reduction of molecular oxygen	157	18	1.9498	9.2318	9.8455e-13	1.0871e-10	AKR1C1；AKR1C2；CYP17A1；CYP19A1；CYP1A1；CYP1A2；CYP1B1；CYP24A1；CYP2C19；CYP2C9；CYP2D6；CYP2E1；CYP3A4；CYP3A5；NOS2；PTGS1；PTGS2；TBXAS1；	MF
protein serine/threonine kinase activity	449	28	5.5761	5.0214	1.9593e-12	1.9784e-10	CCND1；CHUK；IKBKB；MAPK3；PTK2B；RAC1；RPS6KA3；AURKA；BRD4；CCNE2；CDC7；CDK2；GSK3A；GSK3B；MAPK11；MAPK13；MAPK8；MTOR；PIK3CA；PRKCB；RPS6KB1；TTK；AURKB；CDK1；CDK4；CCNB2；CCNB1；CCNE1；	MF
protein dimerization activity	1270	48	15.772	3.0433	2.0026e-12	1.9784e-10	ABCG2；ACAT1；ACHE；AHR；ANXA1；AOX1；BCL2；CDH11；CHUK；GSTM1；GSTM3；HPRT1；IKBKB；MYC；NOS2；NR0B1；PPARD；PPARG；PRDX5；PTGS2；RXRA；SLC16A1；SLC22A1；SLC22A6；TLR9；TP53；TTR；TYMS；UGT1A1；UGT1A10；UGT1A3；UGT1A6；UGT1A8；UGT1A9；XDH；NCOA3；AR；AURKA；CCR2；CSF1R；EPHX2；FGFR1；HMGCR；IDH1；IL6ST；KIT；PYGL；TTK；	MF
oxidoreductase activity, acting on paired donors, with incorporation or reduction of molecular oxygen, reduced flavin or flavoprotein as one donor, and incorporation of one atom of oxygen	31	10	0.38499	25.975	2.4805e-12	2.3279e-10	CYP19A1；CYP1A1；CYP1A2；CYP1B1；CYP2C19；CYP2C9；CYP2D6；CYP2E1；CYP3A4；CYP3A5；	MF
